# Supplementary material for: Six NSCL/P Loci Show Associations With Normal-Range Craniofacial Variation
Source: Front Genet. 2018 Oct 25;9:502. doi: 10.3389/fgene.2018.00502 (PMC6210408; doi:10.3389/fgene.2018.00502)
Supplement: Supplementary file 2 [file Table_1.xlsx]

## Sheet: CC
Region	Lead SNP	Location (bp)	Alleles	Segment 1	Segment 2	Segment 3	Segment 4	Segment 5	Segment 6	Segment 7	Segment 8	Segment 9	Segment 10	Segment 11	Segment 12	Segment 13	Segment 14	Segment 15	Segment 16	Segment 17	Segment 18	Segment 19	Segment 20	Segment 21	Segment 22	Segment 23	Segment 24	Segment 25	Segment 26	Segment 27	Segment 28	Segment 29	Segment 30	Segment 31	Segment 32	Segment 33	Segment 34	Segment 35	Segment 36	Segment 37	Segment 38	Segment 39	Segment 40	Segment 41	Segment 42	Segment 43	Segment 44	Segment 45	Segment 46
1p22	rs560426	94553438	C<T	0.188409	0.150208	0.164496	0.12792	0.100514	0.137133	0.151325	0.0785444	0.136331	0.0781111	0.0793189	0.109957	0.119052	0.114023	0.150637	0.0719931	0.0682955	0.10802	0.122207	0.0752009	0.0745862	0.0715224	0.0783701	0.09638	0.0953686	0.0993486	0.102891	0.0888875	0.0813705	0.110923	0.130064	0.0723383	0.0692037	0.0696566	0.0722117	0.113121	0.107992	0.103724	0.0865928	0.0620883	0.047224	0.0725081	0.0634532	0.0609518	0.0635073	0.0618682
				0.240524	0.16772	0.213018	0.145371	0.130923	0.165124	0.201158	0.087084	0.134054	0.111692	0.10074	0.145685	0.127719	0.156299	0.180581	0.0786971	0.0805676	0.114858	0.121312	0.107134	0.091321	0.0934582	0.100315	0.116624	0.126943	0.109662	0.118615	0.121049	0.127097	0.166687	0.144645	0.0458474	0.0703313	0.0707757	0.0819909	0.072614	0.0962219	0.0972467	0.0900943	0.1105	0.066	0.0949963	0.0891214	0.0933518	0.0875918	0.0882094
				0.1409	0.0932974	0.138735	0.0775706	0.076792	0.102518	0.114675	0.0611404	0.0741321	0.0723333	0.0662527	0.0846058	0.0788588	0.0888391	0.107445	0.0449672	0.0481121	0.032624	0.0790509	0.0673556	0.0574337	0.0527597	0.0557842	0.0758956	0.0609507	0.0670331	0.0796219	0.0735307	0.0756454	0.0978175	0.0794616	0.03798	0.0373593	0.0293062	0.0341421	0.0239563	0.0342316	0.0642197	0.0470602	0.0601686	0.0572029	0.0553491	0.045496	0.0542056	0.0447971	0.0455686
	rs481931	94570016	T<G	0.16476	0.140399	0.15607	0.133019	0.0783802	0.123234	0.15493	0.103591	0.136	0.0827736	0.060483	0.113111	0.0887642	0.113584	0.14993	0.085065	0.0767107	0.0897597	0.124018	0.0814157	0.0521997	0.0622937	0.0453022	0.091913	0.0934454	0.0775763	0.0896234	0.0998515	0.0698162	0.11406	0.128333	0.0691616	0.0665165	0.057067	0.056672	0.0726366	0.0727024	0.0912252	0.104894	0.0521688	0.0579253	0.0592955	0.0536874	0.0721255	0.0383113	0.0319644
				0.196197	0.16271	0.163483	0.150128	0.146024	0.13913	0.147654	0.110832	0.145544	0.116192	0.0947511	0.134092	0.116706	0.123948	0.143718	0.0924641	0.0852266	0.0906262	0.129941	0.105265	0.108824	0.0758233	0.0722231	0.126491	0.0969551	0.109766	0.108076	0.11641	0.0941741	0.124669	0.120297	0.0840602	0.0668296	0.0606275	0.0560289	0.0684424	0.0873742	0.0943495	0.112647	0.0992084	0.075262	0.0787516	0.0989085	0.0725525	0.0644168	0.0524845
				0.144331	0.121394	0.136083	0.0955191	0.0952104	0.116787	0.115373	0.0767723	0.0828715	0.0928655	0.0553416	0.100642	0.0948686	0.0932473	0.113126	0.0681445	0.0556468	0.0354322	0.0842153	0.0944415	0.0754542	0.0417971	0.0429736	0.0933852	0.0761432	0.0688293	0.0932602	0.0843175	0.0624721	0.0912542	0.093315	0.0461527	0.0526079	0.0415727	0.0584167	0.0470066	0.0406498	0.0696896	0.0498995	0.0746275	0.0724138	0.0472864	0.0841329	0.0491673	0.0292934	0.0372339
	rs4147803	94582293	C<G	0.165417	0.130649	0.152363	0.119423	0.0978959	0.133354	0.157508	0.0866973	0.128499	0.0998712	0.0633242	0.0963524	0.0900792	0.118128	0.13787	0.080059	0.0615124	0.0734086	0.118449	0.0913226	0.0777783	0.063372	0.0573307	0.0916989	0.0857736	0.0827483	0.104827	0.0925896	0.0846393	0.113099	0.117635	0.0659264	0.061155	0.0323808	0.0533808	0.0483345	0.07255	0.0773674	0.0860957	0.0511876	0.0723602	0.0725514	0.0572934	0.0718132	0.049516	0.0506346
				0.205545	0.203295	0.177656	0.172369	0.177289	0.142034	0.172078	0.114198	0.175273	0.153421	0.11363	0.124972	0.10667	0.121339	0.15077	0.110428	0.0821874	0.12485	0.153489	0.118721	0.123882	0.0719387	0.0903285	0.104065	0.113996	0.106213	0.110051	0.126611	0.099032	0.135621	0.122741	0.0890623	0.0649092	0.0566138	0.0577532	0.0994952	0.117266	0.0800195	0.119041	0.103667	0.084049	0.0919588	0.119745	0.0740204	0.0631965	0.0537213
				0.124664	0.108952	0.119185	0.081571	0.0826312	0.10521	0.125524	0.0653892	0.0818953	0.083048	0.0473733	0.0775664	0.0798165	0.115092	0.109122	0.0558696	0.049668	0.0450745	0.0900935	0.0770857	0.0674341	0.0354071	0.0329221	0.0649393	0.0781348	0.0579278	0.0779803	0.0834584	0.0977175	0.0836426	0.0974777	0.0396293	0.0400981	0.0425033	0.0647266	0.0423744	0.0268441	0.0627962	0.0633893	0.0667563	0.0454749	0.0531475	0.0787983	0.0402307	0.0283002	0.039266
	rs66515264	94558110	T<G	0.184242	0.164876	0.167976	0.140341	0.123509	0.132746	0.152654	0.0851608	0.123222	0.0943177	0.0959939	0.107189	0.104224	0.107655	0.137277	0.0735278	0.0755148	0.0816076	0.118879	0.0845054	0.0765565	0.0892307	0.0878311	0.102029	0.103334	0.0984107	0.108394	0.101632	0.0862159	0.101782	0.116132	0.0771299	0.0568217	0.0670771	0.0660548	0.0603443	0.0728799	0.100826	0.0863214	0.0594206	0.0519926	0.0913469	0.0471357	0.0712646	0.0867817	0.0747065
				0.219728	0.141434	0.221772	0.102578	0.13207	0.156508	0.238651	0.0914465	0.119871	0.115985	0.0941883	0.121991	0.134402	0.189408	0.208056	0.0687766	0.0891306	0.073873	0.101614	0.106382	0.0994298	0.0981652	0.104228	0.114098	0.10819	0.116524	0.10547	0.173423	0.162279	0.162112	0.172596	0.062526	0.0593022	0.0625881	0.0793532	0.0492121	0.0862763	0.0679065	0.0804108	0.0905932	0.0957745	0.0912292	0.0893416	0.0934866	0.0669212	0.100555
				0.139557	0.122378	0.125229	0.113911	0.0977819	0.0894141	0.121136	0.0824028	0.0982456	0.0730932	0.0763109	0.066221	0.0788373	0.0862704	0.118626	0.084643	0.0514786	0.043933	0.10373	0.0480131	0.0679587	0.0540463	0.0639287	0.0694322	0.0570955	0.0615773	0.0889059	0.0879533	0.0704551	0.0884413	0.0990753	0.0533461	0.0815178	0.0536715	0.0426343	0.0412051	0.034392	0.0885813	0.0664558	0.0521233	0.0369314	0.0504064	0.0521857	0.0449866	0.0573673	0.0530707
1p36	rs742071	18979874	T<G	0.182587	0.156777	0.150502	0.138355	0.108351	0.136009	0.126966	0.0742698	0.137442	0.106119	0.0687571	0.116197	0.108533	0.0919511	0.125915	0.0612506	0.0656368	0.0818116	0.130898	0.0926394	0.0736414	0.0676956	0.0416559	0.0915468	0.104173	0.102409	0.104394	0.0862787	0.0829116	0.107752	0.109962	0.0501127	0.0527448	0.0471309	0.0657433	0.0492642	0.0780511	0.0934052	0.118593	0.0882333	0.0845158	0.0751352	0.0637074	0.0608164	0.0495096	0.0320395
				0.199866	0.185219	0.191834	0.148433	0.16437	0.178714	0.169698	0.120914	0.137464	0.139611	0.116135	0.156209	0.138936	0.144341	0.15212	0.0858579	0.0893972	0.0941054	0.136348	0.0924096	0.124618	0.112104	0.0889296	0.112002	0.125858	0.109453	0.107494	0.11808	0.131181	0.109136	0.136516	0.0815195	0.072745	0.0654194	0.0853329	0.0650909	0.0941092	0.111991	0.120387	0.0947256	0.0887133	0.0865425	0.108233	0.104408	0.0665095	0.083151
				0.159857	0.176137	0.140084	0.152739	0.114324	0.105311	0.136311	0.0890788	0.1608	0.102017	0.101299	0.0827759	0.0874176	0.105887	0.125331	0.0762885	0.0742635	0.0693332	0.148415	0.0827619	0.0742424	0.0927376	0.0562138	0.0755468	0.0561268	0.063112	0.0978588	0.0931775	0.0964197	0.0990291	0.104764	0.0504007	0.0656262	0.0528944	0.0576429	0.0502524	0.0623008	0.126478	0.122587	0.0729845	0.0627022	0.0409649	0.0683654	0.103756	0.0496236	0.0388226
	rs4920524	18978372	G<T	0.17902	0.149738	0.149749	0.131401	0.104168	0.134064	0.126153	0.0727579	0.124651	0.102103	0.0647434	0.11415	0.113207	0.0932413	0.122894	0.0599683	0.0648049	0.0835057	0.120795	0.0847633	0.0668482	0.0635209	0.0444046	0.097485	0.101525	0.106467	0.108207	0.0891284	0.0811299	0.105192	0.109296	0.0449263	0.0550883	0.0487187	0.060349	0.0454898	0.0824136	0.0911236	0.109982	0.0809799	0.075616	0.0677877	0.0585985	0.0535749	0.046422	0.0288247
				0.219272	0.20233	0.207885	0.167834	0.186185	0.179463	0.183442	0.135999	0.163918	0.166026	0.128622	0.150337	0.144062	0.158208	0.155309	0.103425	0.0951428	0.104116	0.163226	0.11844	0.144329	0.0947161	0.114606	0.104736	0.134082	0.116268	0.131449	0.134228	0.133133	0.117968	0.148062	0.0835882	0.0942987	0.053969	0.092627	0.0666946	0.102343	0.130096	0.149759	0.125822	0.099157	0.0851382	0.136515	0.0854601	0.0493831	0.103291
				0.152059	0.173996	0.129725	0.153027	0.114225	0.101786	0.127927	0.0865184	0.161834	0.101576	0.10049	0.076745	0.0813449	0.0948904	0.114605	0.0704267	0.0757142	0.0718186	0.14701	0.0856382	0.0687749	0.0898271	0.0533576	0.0685386	0.0565462	0.0637323	0.0854748	0.088424	0.088967	0.0901662	0.091708	0.0538864	0.0598371	0.0553278	0.0565607	0.0508694	0.0689568	0.126872	0.12447	0.0717718	0.068726	0.0446236	0.0590209	0.0978596	0.0435394	0.0392546
	rs9439713	18972776	A<G	0.177851	0.14928	0.148809	0.130951	0.102985	0.13207	0.127187	0.0741552	0.123948	0.102143	0.0649624	0.111669	0.1121	0.0948112	0.123368	0.060783	0.0654208	0.0825581	0.120064	0.0851066	0.0654941	0.0641717	0.0439362	0.0935953	0.0999903	0.104923	0.107702	0.0907446	0.0820533	0.105221	0.110127	0.0470887	0.0546739	0.0501085	0.0615791	0.0450558	0.0808292	0.0913146	0.109417	0.081559	0.0767084	0.0669546	0.0570927	0.0554501	0.0482203	0.029158
				0.229074	0.216802	0.214876	0.177836	0.192076	0.176852	0.185099	0.144063	0.169509	0.170553	0.135125	0.151571	0.144592	0.155526	0.15766	0.105248	0.110185	0.109316	0.17274	0.11974	0.151483	0.103757	0.120384	0.105019	0.140968	0.118558	0.139005	0.142663	0.130472	0.124127	0.154048	0.0863925	0.0909229	0.0559677	0.10112	0.0643986	0.103236	0.142791	0.158224	0.120766	0.0962676	0.0943095	0.135958	0.0942373	0.0441364	0.121912
				0.154812	0.171448	0.131411	0.147999	0.121048	0.105467	0.132859	0.0838209	0.153371	0.1057	0.10547	0.0795565	0.0848469	0.103467	0.117868	0.0662059	0.0739385	0.0697801	0.141314	0.0857469	0.0762102	0.0951826	0.0593225	0.0705801	0.0582877	0.0649747	0.0926119	0.0916683	0.098406	0.0953841	0.0908487	0.0464372	0.0567633	0.0501981	0.0529668	0.0468148	0.0634663	0.122385	0.11731	0.0704717	0.0667379	0.0546895	0.0619161	0.101051	0.047942	0.0402612
1q32	rs1044516	209959614	T<G	0.17445	0.14614	0.147818	0.127315	0.119802	0.117804	0.13677	0.0889276	0.129901	0.0990353	0.0818937	0.089214	0.0888259	0.0997671	0.138463	0.0729758	0.0819393	0.0978468	0.107402	0.0738337	0.090403	0.0560204	0.0433599	0.0843257	0.0966911	0.0752241	0.0915592	0.102893	0.0756732	0.0952185	0.1296	0.040168	0.0666123	0.052838	0.0555832	0.0830638	0.0784698	0.0658816	0.0862043	0.069498	0.0583653	0.0592758	0.0755466	0.050891	0.0451346	0.035934
				0.187656	0.161208	0.185692	0.13327	0.121669	0.158431	0.182658	0.111469	0.138297	0.117928	0.105727	0.119657	0.132701	0.157745	0.16378	0.1009	0.0756931	0.0938885	0.110848	0.0967397	0.0936802	0.0833722	0.100147	0.094557	0.11286	0.110212	0.112318	0.138668	0.108229	0.123055	0.163621	0.0617099	0.0796959	0.0779368	0.0685782	0.0597118	0.0772904	0.0794217	0.0866069	0.0905486	0.0534851	0.0867049	0.0780146	0.0757242	0.0752303	0.0829566
				0.150465	0.135823	0.149275	0.11705	0.0959653	0.118577	0.118373	0.0705294	0.100359	0.11014	0.0625777	0.104845	0.0834348	0.0841285	0.111476	0.0639583	0.0556682	0.0645583	0.0884038	0.0921904	0.0815757	0.0667548	0.0486561	0.0767299	0.0773952	0.0712044	0.0813188	0.073771	0.0657142	0.0903388	0.0943237	0.0665307	0.0516238	0.0396801	0.0479451	0.0473314	0.0573273	0.0664349	0.0669805	0.0913543	0.0659459	0.0472764	0.080779	0.0397844	0.0560095	0.0331475
	rs2064163	210048819	T<G	0.178163	0.142999	0.156363	0.125309	0.104511	0.122347	0.148101	0.0837315	0.122654	0.0838485	0.0796616	0.101783	0.088517	0.123362	0.145287	0.0680403	0.0816318	0.0926058	0.101137	0.0718997	0.07655	0.0551427	0.0350755	0.092231	0.0966636	0.0707245	0.083522	0.118748	0.0931682	0.0989731	0.136653	0.0549871	0.0484827	0.0404737	0.0587066	0.0691527	0.0838464	0.0676037	0.0868481	0.0666598	0.0585169	0.0557797	0.0621074	0.0444945	0.0457917	0.0201117
				0.194209	0.170259	0.190508	0.151456	0.131054	0.153822	0.192268	0.128925	0.146467	0.109435	0.122255	0.117336	0.140962	0.155686	0.166681	0.112491	0.0783078	0.117003	0.110957	0.0929498	0.087732	0.0837912	0.111074	0.0947696	0.108032	0.1175	0.125727	0.14442	0.104708	0.114976	0.17292	0.0766431	0.0988337	0.077234	0.0823083	0.0797427	0.0869418	0.0939251	0.070226	0.0836823	0.0604466	0.079517	0.0659227	0.0772261	0.0750305	0.0850195
				0.145858	0.134475	0.14094	0.11955	0.0911295	0.114306	0.106701	0.0650626	0.107494	0.108532	0.0589508	0.0992404	0.0889296	0.0880761	0.104566	0.0551158	0.0518164	0.0611406	0.0998715	0.0941765	0.0673772	0.0607853	0.0460666	0.0733141	0.0774108	0.0773257	0.0876932	0.0691908	0.057908	0.0828941	0.087952	0.0577522	0.0372866	0.0358579	0.0470357	0.0481358	0.0444779	0.0874881	0.0744378	0.0861507	0.0739433	0.0423014	0.0664036	0.0452873	0.0449057	0.0320798
	rs642961	209989270	A<G	0.1755	0.130291	0.151343	0.123498	0.0989582	0.105184	0.149182	0.103515	0.128415	0.0954234	0.0938647	0.092952	0.113289	0.114623	0.126528	0.083474	0.0888271	0.105206	0.0739368	0.0631157	0.0942528	0.0755475	0.0797244	0.0840602	0.0664313	0.0965527	0.100551	0.0988308	0.0962786	0.0997424	0.118434	0.0725718	0.0794766	0.0573296	0.0952763	0.0973522	0.0889466	0.0518251	0.0680479	0.0716587	0.0288645	0.0904762	0.0449089	0.0636818	0.0700341	0.0609837
				0.212742	0.158919	0.199015	0.128601	0.120152	0.170241	0.197498	0.106952	0.106008	0.0982254	0.0773602	0.137534	0.110828	0.123363	0.203446	0.0988592	0.092612	0.0798138	0.0837667	0.0826754	0.086043	0.0614333	0.08969	0.101055	0.11762	0.112419	0.142262	0.103125	0.110862	0.134725	0.194847	0.0549449	0.0936608	0.0954957	0.0566664	0.0619245	0.0618165	0.0726939	0.0853591	0.065835	0.0682444	0.0919056	0.0900582	0.0668276	0.0419839	0.0671268
				0.149716	0.105389	0.145687	0.0943985	0.0829146	0.122087	0.129227	0.0783649	0.0698001	0.0679211	0.066987	0.107957	0.0945999	0.0852981	0.132372	0.0733191	0.0390886	0.0550777	0.077523	0.0556868	0.070849	0.0621829	0.0671015	0.104402	0.0946275	0.0924614	0.096157	0.0760249	0.0695888	0.0966227	0.106454	0.0539752	0.0771324	0.0334713	0.0304996	0.0335769	0.0484327	0.0466947	0.0562662	0.0472529	0.0470913	0.0632831	0.0594135	0.0446989	0.053635	0.0539374
	rs596731	209993801	A<G	0.177364	0.12884	0.165504	0.112145	0.0855118	0.12317	0.146157	0.0710146	0.108753	0.0751663	0.0785214	0.108706	0.0928994	0.126815	0.124699	0.0659951	0.0402625	0.073964	0.09718	0.059426	0.0622363	0.0494371	0.0719062	0.0761105	0.0983941	0.0859495	0.0844951	0.116737	0.0999076	0.100245	0.111876	0.0565121	0.0633473	0.0312873	0.0706933	0.0393795	0.0690231	0.0621259	0.0828555	0.0567714	0.0434997	0.0577968	0.0412609	0.0316187	0.0328718	0.0446511
				0.229211	0.171643	0.222295	0.142291	0.119579	0.179204	0.188135	0.117121	0.133492	0.107504	0.0947092	0.151784	0.138309	0.146857	0.180132	0.0775349	0.0936182	0.0906047	0.108664	0.0932761	0.0982848	0.0551472	0.0860437	0.138923	0.128134	0.132781	0.128497	0.138942	0.12148	0.121513	0.161154	0.065586	0.0761522	0.0727423	0.0612087	0.0648408	0.0729513	0.0947909	0.0976675	0.080323	0.0813599	0.0662976	0.10205	0.0657065	0.0480478	0.0709585
				0.162899	0.126567	0.157328	0.093246	0.0984294	0.125354	0.139124	0.0757494	0.0745986	0.104432	0.0632463	0.111788	0.0919627	0.0978079	0.141386	0.0755015	0.0647999	0.0629264	0.0722976	0.0951177	0.0922431	0.0619574	0.0591312	0.0978491	0.10553	0.0862823	0.0886933	0.0861458	0.0691842	0.0977332	0.121596	0.0476675	0.0667549	0.0634003	0.0509631	0.0554337	0.0447969	0.0460256	0.0574498	0.0929636	0.0590017	0.043646	0.0927388	0.057558	0.0489833	0.0564764
	rs742214	209960925	C<T	0.174953	0.14813	0.146671	0.129187	0.121306	0.116666	0.134936	0.0892243	0.131001	0.099771	0.0853454	0.0869894	0.0889579	0.09962	0.136384	0.0712629	0.0827812	0.101265	0.107742	0.0761393	0.0930401	0.0579107	0.0442587	0.0821126	0.0963567	0.0722789	0.0922341	0.100489	0.0781052	0.0933863	0.129446	0.0396071	0.0637158	0.054783	0.0558088	0.0869217	0.0815292	0.0670685	0.0871987	0.0726051	0.0605743	0.0588106	0.0779708	0.0519032	0.0457753	0.036531
				0.178454	0.153542	0.177819	0.129588	0.120838	0.151948	0.179459	0.114474	0.131059	0.117653	0.106976	0.114791	0.130693	0.153252	0.165207	0.0979759	0.0796916	0.0910238	0.0979611	0.0937965	0.0945285	0.0750499	0.102162	0.0929775	0.10482	0.10919	0.112447	0.134246	0.107147	0.12003	0.166431	0.061042	0.0784135	0.0817215	0.0681431	0.0581006	0.0736494	0.0724573	0.0827834	0.0889051	0.0510673	0.0865229	0.0752837	0.0688427	0.0666178	0.0833031
				0.147344	0.135745	0.14617	0.118629	0.0958344	0.11733	0.113411	0.0706457	0.102573	0.112084	0.0622502	0.10423	0.0844156	0.0797466	0.107279	0.0653901	0.053695	0.0619321	0.0915592	0.0931741	0.0841634	0.0654211	0.0483805	0.0785427	0.0751597	0.0741533	0.0835242	0.0731657	0.0614455	0.0882184	0.0897006	0.0683484	0.0514778	0.0388114	0.0471024	0.0459117	0.0571881	0.0696277	0.0707078	0.0914526	0.0634252	0.0480738	0.0811026	0.0363777	0.054908	0.0358128
	rs9430019	210050794	T<C	0.175258	0.150074	0.16847	0.124977	0.112096	0.126833	0.144029	0.0762651	0.108835	0.0881626	0.0988921	0.102062	0.0926948	0.123623	0.133123	0.0598604	0.0541304	0.0736173	0.0972213	0.0702644	0.0846945	0.0820458	0.0791811	0.0669832	0.0990311	0.0784036	0.0839451	0.127226	0.0850141	0.0974301	0.112881	0.0534617	0.0557096	0.0240892	0.0853671	0.0539177	0.0790994	0.0724846	0.0854864	0.0658091	0.0742366	0.0682899	0.0524911	0.0652715	0.055706	0.0709809
				0.210544	0.160131	0.201525	0.127059	0.118175	0.17558	0.182673	0.0947833	0.115995	0.112914	0.0892551	0.165409	0.126495	0.154155	0.158125	0.0731162	0.0599602	0.0907844	0.0979206	0.0978779	0.0869726	0.0611532	0.0823472	0.138591	0.136534	0.118836	0.128661	0.119716	0.118382	0.112419	0.13625	0.039817	0.0617212	0.0388387	0.0385727	0.0720197	0.0653119	0.0735531	0.0719448	0.0847818	0.081895	0.0641811	0.091171	0.0746327	0.0518473	0.0772962
				0.13752	0.121973	0.134366	0.0856657	0.0919041	0.115447	0.123565	0.0563529	0.0907329	0.0954749	0.0686179	0.0976988	0.0821528	0.0781952	0.122013	0.0555649	0.0456958	0.0526193	0.0866058	0.0937414	0.0763266	0.0683991	0.0599186	0.0878516	0.0911951	0.0738664	0.067863	0.0694178	0.0613977	0.0885565	0.102589	0.033831	0.0431121	0.0471158	0.0330876	0.0414474	0.0379672	0.0634816	0.0650489	0.0886486	0.0643458	0.0491036	0.0795888	0.0565082	0.0585378	0.0549276
2p21	rs7590268	43540125	G<T	0.19188	0.157069	0.170721	0.14973	0.117488	0.128369	0.169763	0.0792575	0.129281	0.0913104	0.0961599	0.0980452	0.100415	0.133566	0.16319	0.0695406	0.0414157	0.0897864	0.121635	0.0819333	0.0888636	0.0849374	0.0638547	0.0952049	0.0934065	0.0793509	0.111218	0.138223	0.102665	0.120692	0.128718	0.0612863	0.0448182	0.0382395	0.043672	0.0705402	0.0791925	0.110718	0.119318	0.059233	0.0824081	0.0628616	0.0652639	0.0984239	0.0432485	0.0502794
				0.229559	0.193666	0.209995	0.165198	0.143632	0.164191	0.175876	0.147624	0.111814	0.117661	0.106389	0.134947	0.13527	0.16496	0.172954	0.102299	0.117893	0.102174	0.0977165	0.0484248	0.103087	0.0793775	0.100941	0.113958	0.11174	0.122861	0.133096	0.147016	0.130965	0.10015	0.17567	0.0692689	0.0924761	0.0900356	0.0912858	0.097341	0.0694302	0.0910616	0.0781659	0.052641	0.0314887	0.0948849	0.0764975	0.0616394	0.055779	0.0958317
				0.158977	0.128672	0.144671	0.102161	0.0914819	0.108962	0.139975	0.0811205	0.102995	0.0724804	0.0719243	0.0888703	0.0872568	0.125072	0.127209	0.0521174	0.0679058	0.0566375	0.0805172	0.0655934	0.060106	0.0504691	0.0656308	0.0698857	0.0716465	0.0633251	0.092818	0.104248	0.102122	0.0813602	0.120327	0.0510978	0.0538219	0.0522639	0.0612966	0.0469618	0.0639661	0.0637846	0.0692006	0.073216	0.0609874	0.0659933	0.0620053	0.0543197	0.0462339	0.0565641
2p21	rs6740960	42181679	A<T	0.280122	0.185499	0.255595	0.189569	0.127641	0.249002	0.178957	0.163866	0.156266	0.106695	0.102145	0.237339	0.148569	0.107885	0.174784	0.13503	0.135786	0.115405	0.140565	0.099767	0.0949552	0.0835373	0.0933856	0.207708	0.168771	0.130678	0.152948	0.0925145	0.0969594	0.125725	0.161928	0.10726	0.113269	0.133342	0.104099	0.0965609	0.102894	0.121034	0.121082	0.0892922	0.0886205	0.108448	0.0776978	0.0757037	0.0702137	0.079397
				0.335114	0.244787	0.311304	0.2238	0.149029	0.272583	0.242238	0.182716	0.189679	0.122584	0.104117	0.260028	0.172941	0.142315	0.22446	0.148858	0.0948762	0.140326	0.179476	0.0852007	0.123789	0.0872634	0.0925946	0.219674	0.226228	0.155258	0.14583	0.13511	0.127848	0.180826	0.176134	0.116557	0.10132	0.0962341	0.0996997	0.127549	0.100295	0.134735	0.147933	0.0825975	0.0766705	0.0891525	0.127966	0.0974231	0.0770175	0.0731862
				0.23423	0.196886	0.215769	0.199399	0.116935	0.194341	0.166031	0.16422	0.177524	0.0876327	0.0983773	0.181314	0.12967	0.13625	0.157018	0.138511	0.112763	0.137728	0.155914	0.105863	0.0771167	0.100271	0.0830826	0.159968	0.130611	0.129788	0.103639	0.117221	0.107455	0.115719	0.150912	0.133376	0.120951	0.0984225	0.0950143	0.0959862	0.125118	0.131671	0.109365	0.0702501	0.0870497	0.0756253	0.0675244	0.067246	0.0868178	0.057374
2p24.2	rs7552	16733928	G<A	0.178055	0.148542	0.1623	0.123215	0.103489	0.131568	0.151939	0.0924507	0.12146	0.0883542	0.0635774	0.120803	0.081325	0.118331	0.13443	0.0533926	0.0709167	0.0874518	0.101851	0.0658394	0.0883808	0.0563485	0.0599333	0.0793108	0.116199	0.0800736	0.0743506	0.107953	0.0921701	0.104311	0.122296	0.0516347	0.0439995	0.0606566	0.0555802	0.0531243	0.0881306	0.0827187	0.0867271	0.0576631	0.0563114	0.0783223	0.0493036	0.0477923	0.0293457	0.0620673
				0.226391	0.230586	0.221573	0.18878	0.150865	0.184642	0.173816	0.10225	0.196102	0.134057	0.129181	0.16972	0.104183	0.127716	0.175902	0.0914438	0.09156	0.0884801	0.169668	0.126082	0.111035	0.0966581	0.105887	0.114028	0.144812	0.0851506	0.146383	0.125272	0.114934	0.148615	0.160201	0.0682161	0.114537	0.0659871	0.0700581	0.0593992	0.0847901	0.139511	0.114816	0.0880214	0.0873207	0.0948964	0.0852769	0.0968667	0.0677044	0.12071
				0.170365	0.126784	0.146579	0.109809	0.104138	0.131232	0.135455	0.0659812	0.104953	0.0927168	0.0704167	0.1123	0.0998323	0.098992	0.116481	0.0725904	0.055882	0.0826919	0.0791738	0.0843758	0.0726722	0.0582317	0.0693274	0.100181	0.0702854	0.092446	0.10379	0.0853442	0.0705486	0.102754	0.101144	0.0386316	0.0503386	0.042544	0.0532871	0.053105	0.0669269	0.0670861	0.0738537	0.072327	0.0808064	0.0468444	0.0653185	0.0656922	0.0499039	0.060409
	rs10172734	16733054	A<G	0.174019	0.148199	0.157651	0.12279	0.103641	0.127479	0.150187	0.0922309	0.121787	0.0900409	0.0652886	0.117083	0.0771325	0.118133	0.133157	0.0575837	0.0686641	0.0862793	0.100109	0.0665859	0.0881233	0.0537839	0.0601271	0.07855	0.11444	0.0772092	0.0712936	0.106709	0.0927209	0.100918	0.122437	0.0547681	0.0478858	0.0588978	0.054783	0.0537632	0.0891679	0.0823527	0.0841398	0.0593941	0.0586714	0.0755501	0.0509241	0.0446241	0.0271551	0.0623412
				0.223982	0.226696	0.219712	0.187471	0.147579	0.180634	0.171645	0.0993131	0.198056	0.130058	0.12798	0.166173	0.0996111	0.125701	0.173048	0.091588	0.0889041	0.0909545	0.16997	0.122209	0.10972	0.0967184	0.102983	0.110217	0.14134	0.0790293	0.142027	0.126808	0.111562	0.146114	0.162246	0.0658919	0.116215	0.0654119	0.0659634	0.0563948	0.0854442	0.140615	0.109883	0.085795	0.0895162	0.0934196	0.0834115	0.0958686	0.0677008	0.116511
				0.171265	0.126265	0.14856	0.110208	0.104946	0.131645	0.138668	0.0657692	0.105545	0.092334	0.0709399	0.113044	0.101201	0.101382	0.119084	0.0724881	0.0551842	0.0819359	0.0818777	0.0842365	0.0724298	0.0587124	0.0687388	0.100711	0.0697096	0.0929573	0.105321	0.0872603	0.0711672	0.105767	0.103071	0.0399281	0.0502439	0.0424746	0.0528613	0.0522466	0.0664754	0.0691575	0.076656	0.0722043	0.0813634	0.0457318	0.0662255	0.0666733	0.049838	0.0591537
	rs7566780	16729357	G<A	0.179909	0.149988	0.162665	0.127012	0.108311	0.131701	0.153773	0.0952855	0.126486	0.0945786	0.0738304	0.122299	0.081788	0.119505	0.138575	0.0669166	0.0643409	0.0861238	0.107689	0.0713262	0.0907137	0.058505	0.0689575	0.0805801	0.120083	0.086068	0.0758135	0.107776	0.0939124	0.103522	0.126465	0.0639645	0.0535911	0.0564208	0.0485558	0.0510886	0.0924016	0.0906794	0.0903973	0.0621036	0.0611691	0.0854038	0.0431687	0.0486269	0.0301284	0.0702739
				0.212176	0.215905	0.213329	0.171545	0.15351	0.171926	0.166534	0.093174	0.188023	0.136335	0.129966	0.16337	0.0916021	0.127054	0.163737	0.0922096	0.0847716	0.0880784	0.159777	0.12526	0.10247	0.105351	0.0914566	0.117112	0.13559	0.0740347	0.125714	0.118366	0.118688	0.136034	0.155964	0.0699373	0.118154	0.0591807	0.0660591	0.0539944	0.0867809	0.129085	0.10616	0.0879256	0.0962861	0.0890865	0.0834488	0.100704	0.0751288	0.0969291
				0.17144	0.129125	0.151878	0.110118	0.104823	0.14111	0.129952	0.0792626	0.103706	0.094658	0.0790257	0.117255	0.108223	0.104037	0.11472	0.0839277	0.0562958	0.079988	0.0787642	0.0899737	0.081348	0.0661754	0.0783287	0.10655	0.0735843	0.103519	0.1068	0.0986692	0.0764428	0.0978751	0.10294	0.0594179	0.0607641	0.0436237	0.0514092	0.0421897	0.0682357	0.0656322	0.0696724	0.0810509	0.0829239	0.0602568	0.069117	0.0694504	0.0570856	0.0692878
2p25.1	rs287980	9971366	G<A	0.163185	0.136283	0.149557	0.123398	0.116449	0.108859	0.148537	0.0790373	0.123257	0.0983254	0.0572633	0.0930115	0.0882405	0.126984	0.137327	0.084258	0.0251443	0.0826164	0.113578	0.0641932	0.0894278	0.0643484	0.0602202	0.0577325	0.0901728	0.0755052	0.0955551	0.129005	0.0885086	0.114147	0.121305	0.0676409	0.0734059	0.0321736	0.0323433	0.0532098	0.0744994	0.0929751	0.0890932	0.0799	0.0580841	0.0727365	0.0762653	0.0666945	0.0509726	0.0566296
				0.163228	0.159086	0.144624	0.121106	0.12298	0.148447	0.158274	0.0811081	0.116366	0.0990187	0.0926504	0.117935	0.10084	0.129362	0.135146	0.0734585	0.0617031	0.0539234	0.124899	0.0984692	0.0865617	0.0862687	0.0870024	0.102241	0.111512	0.0910306	0.0896237	0.111884	0.103293	0.100451	0.126839	0.0371171	0.0565498	0.0557934	0.0467548	0.0383813	0.0515539	0.0942573	0.092715	0.0697078	0.0944528	0.0858141	0.0803348	0.0916807	0.0516381	0.0644387
				0.140565	0.112582	0.127173	0.0967874	0.0989169	0.10198	0.115038	0.0736656	0.0873666	0.092165	0.0814295	0.0918928	0.0743443	0.0922207	0.0943683	0.0687286	0.0533328	0.0570278	0.0908769	0.082472	0.0681731	0.0777132	0.0519441	0.0835828	0.0802854	0.0610119	0.0755914	0.0678467	0.0727585	0.0695078	0.0811905	0.0615829	0.0473929	0.0484215	0.0361085	0.028559	0.0455844	0.0735687	0.0701036	0.0807247	0.0721244	0.0448838	0.0636384	0.0618457	0.059484	0.0427075
3p11.1	rs7632427	89534377	C<T	0.169255	0.130654	0.161395	0.112133	0.0851093	0.135669	0.142736	0.070234	0.117572	0.0661881	0.0664208	0.113061	0.101871	0.129587	0.138997	0.0473897	0.0564964	0.0543839	0.116135	0.0703085	0.0695092	0.0795424	0.0640418	0.092165	0.0878144	0.0779039	0.107127	0.0892307	0.108864	0.0967234	0.129284	0.0406244	0.0432173	0.0426836	0.0520758	0.0422489	0.0525767	0.095313	0.0705685	0.068982	0.0462827	0.0446343	0.0716952	0.0720308	0.034036	0.0634012
				0.217814	0.142377	0.218539	0.124538	0.115775	0.170742	0.191841	0.103575	0.110146	0.0967988	0.0627201	0.155238	0.123691	0.129121	0.2019	0.0781786	0.0721414	0.0837678	0.106622	0.0933941	0.096959	0.0532279	0.0525882	0.13972	0.140805	0.113103	0.144636	0.105646	0.116005	0.163034	0.154551	0.053242	0.0705209	0.0764472	0.0388495	0.0680873	0.0585086	0.0796225	0.0777205	0.0809897	0.0701869	0.0811076	0.0624617	0.0385302	0.0317127	0.0471719
				0.161172	0.126419	0.148735	0.106072	0.108202	0.119338	0.119354	0.0735974	0.10993	0.0721277	0.0849427	0.111111	0.110633	0.0882492	0.11624	0.0816285	0.0522242	0.0653916	0.105002	0.0603944	0.0644057	0.0767283	0.0827423	0.110503	0.0771927	0.0889759	0.0937918	0.0761279	0.0750764	0.0881763	0.106724	0.068339	0.0453264	0.0534655	0.0281775	0.0527991	0.05758	0.0807266	0.0792553	0.0539647	0.0570533	0.0504561	0.0574093	0.0754071	0.0794012	0.0643053
3q28	rs76479869	189553372	G<A	0.180853	0.161216	0.174445	0.148023	0.0997313	0.134849	0.175527	0.0629525	0.145963	0.0755223	0.0697717	0.119005	0.100364	0.120125	0.161479	0.0567296	0.0550126	0.0771938	0.125423	0.0818592	0.06674	0.0717736	0.05751	0.103314	0.0728516	0.0940527	0.102329	0.105803	0.103473	0.132541	0.127901	0.0340291	0.034996	0.0478435	0.0313309	0.0453018	0.0619388	0.0837914	0.106311	0.0815897	0.0603858	0.0616738	0.0484211	0.0744476	0.0563424	0.0486927
				0.237983	0.139704	0.230593	0.115809	0.118312	0.206901	0.197404	0.0930604	0.117277	0.106035	0.0891307	0.16122	0.170589	0.152142	0.187986	0.0978466	0.040827	0.0973147	0.110664	0.0885571	0.114657	0.0836643	0.086496	0.13589	0.124285	0.134547	0.134748	0.131009	0.135736	0.132064	0.167207	0.0848146	0.0741371	0.0497538	0.0441035	0.0749226	0.0885287	0.0989684	0.0846008	0.0926812	0.0719785	0.106947	0.0894509	0.0846999	0.0795776	0.0835037
				0.121776	0.0884147	0.123122	0.0822494	0.0764145	0.103146	0.108853	0.0402492	0.0766489	0.0854399	0.0509888	0.0890681	0.0836571	0.0819016	0.104918	0.0406656	0.0419367	0.0460707	0.0694705	0.0561525	0.0758218	0.0352713	0.0416862	0.0885406	0.0547268	0.0740928	0.0851602	0.0864917	0.0680837	0.0752904	0.0806562	0.0366852	0.0280985	0.0439968	0.0277868	0.0428757	0.0418742	0.0556088	0.0630087	0.0525384	0.0517259	0.0435242	0.0704442	0.0369521	0.0411181	0.028587
3q29	rs338217	197026927	G<A	0.157144	0.109675	0.15183	0.0933856	0.0794857	0.107728	0.161505	0.0671145	0.0782382	0.085174	0.0282573	0.0875226	0.0798629	0.11522	0.144026	0.0616928	0.0548964	0.0601867	0.0701445	0.0665634	0.0595242	0.0299364	0.050528	0.0841179	0.0906549	0.0620452	0.0898826	0.089843	0.084852	0.0991368	0.118944	0.0386514	0.0530852	0.0442737	0.0475606	0.0563884	0.0537962	0.0508685	0.0497027	0.0670603	0.0614335	0.0456295	0.0485733	0.0342454	0.0217696	0.0386124
				0.249436	0.214345	0.24668	0.196832	0.137024	0.194485	0.223108	0.144007	0.191882	0.11568	0.0966166	0.178376	0.156136	0.174474	0.213866	0.133628	0.126288	0.115241	0.147519	0.11395	0.0942935	0.0984816	0.0713213	0.128217	0.174469	0.11227	0.133232	0.169588	0.148345	0.162775	0.187357	0.111827	0.10872	0.108411	0.112845	0.101466	0.0912612	0.0980928	0.141708	0.0975001	0.0901244	0.11272	0.0796006	0.0802907	0.0612443	0.050664
				0.153331	0.134384	0.132527	0.0977447	0.099371	0.122318	0.115824	0.0663121	0.0943716	0.0808795	0.0828957	0.0897397	0.102927	0.0842055	0.105289	0.0566836	0.0422632	0.0697725	0.081155	0.0520679	0.0704346	0.061427	0.075975	0.0727021	0.0785312	0.0804808	0.0916289	0.0789682	0.0680797	0.0995421	0.0881271	0.0385092	0.0545323	0.0446808	0.0300282	0.044329	0.0555346	0.0554233	0.0770719	0.043486	0.0224939	0.0699192	0.0514663	0.046848	0.0575401	0.0700677
4p16.2	rs34246903	4794195	C<A	0.195924	0.165102	0.174847	0.163126	0.128535	0.149129	0.147772	0.113471	0.139392	0.0938078	0.118029	0.139055	0.103432	0.109865	0.129786	0.0994704	0.0925956	0.102388	0.137718	0.0661497	0.0800018	0.109128	0.0737245	0.0898474	0.117897	0.0963424	0.112441	0.0935797	0.0782028	0.0975657	0.125877	0.0957036	0.0843653	0.0787259	0.0583644	0.0778125	0.0861714	0.122792	0.111361	0.0715331	0.0509833	0.087156	0.0642419	0.103058	0.0926246	0.0594373
				0.238281	0.182699	0.219254	0.167514	0.110462	0.174362	0.1959	0.115898	0.169511	0.104966	0.0655033	0.158559	0.125433	0.16191	0.170666	0.108054	0.0992559	0.124102	0.142602	0.074053	0.085351	0.0688403	0.0690174	0.125387	0.114428	0.109014	0.138442	0.167152	0.129379	0.12334	0.147766	0.0720672	0.0959188	0.0919332	0.0970552	0.105144	0.0819814	0.0980895	0.119164	0.0779357	0.0645465	0.0457888	0.0802782	0.0345172	0.0522761	0.0621513
				0.171328	0.155068	0.134926	0.144191	0.151484	0.12339	0.115659	0.134992	0.126584	0.113884	0.132944	0.0856833	0.0986522	0.0803341	0.112376	0.139191	0.0540277	0.0564812	0.131568	0.0965724	0.0899246	0.134691	0.0934584	0.0688577	0.0694137	0.0866235	0.0993368	0.0698142	0.0735547	0.0816641	0.0921661	0.139796	0.0567606	0.051486	0.0595106	0.0597483	0.051977	0.123054	0.0926198	0.0836621	0.0851045	0.0927391	0.0425669	0.104259	0.12971	0.076291
	rs1907989	4818925	G<A	0.174171	0.131759	0.162637	0.117514	0.111756	0.117356	0.142957	0.0960801	0.0947112	0.0905791	0.0853161	0.106601	0.0869149	0.0903809	0.134807	0.0977981	0.0584791	0.0798245	0.0828372	0.0776072	0.0724806	0.0667202	0.0892122	0.092189	0.0747331	0.0787934	0.116083	0.0939281	0.0829338	0.094874	0.114149	0.065609	0.10065	0.0538672	0.0649511	0.0801747	0.0642388	0.0737259	0.074474	0.0698263	0.0548412	0.05312	0.0583746	0.0503625	0.0652423	0.0792576
				0.23056	0.172644	0.218906	0.16892	0.126308	0.149846	0.19416	0.101592	0.173414	0.105731	0.110865	0.141558	0.106464	0.145786	0.187498	0.0891559	0.106118	0.104225	0.133044	0.0865279	0.0819142	0.0545895	0.0846019	0.125165	0.108049	0.0954021	0.116017	0.121701	0.118871	0.134467	0.164499	0.0746551	0.0916116	0.0954056	0.0860111	0.104529	0.0832637	0.116023	0.119197	0.0939949	0.0582643	0.0510044	0.0823041	0.049266	0.0503885	0.0790044
				0.134553	0.11883	0.130287	0.0936823	0.0908598	0.107984	0.1188	0.0659485	0.0904503	0.0827843	0.0533698	0.0943639	0.0856812	0.0975435	0.103401	0.0518362	0.0437874	0.0617588	0.0750353	0.0687001	0.0705662	0.045376	0.0531623	0.0804345	0.0814656	0.0760367	0.0690554	0.0808767	0.0855823	0.0604401	0.0902098	0.0402281	0.0437509	0.0387226	0.0511797	0.0307582	0.0570574	0.0547662	0.0679049	0.0624972	0.0557174	0.0614574	0.0487268	0.0494211	0.0471963	0.0335999
4q28.1	rs908822	124906257	T<C	0.170543	0.161004	0.140294	0.126018	0.113419	0.120946	0.138866	0.0919485	0.127466	0.105344	0.0778875	0.112451	0.0874824	0.119574	0.12015	0.0870129	0.0659755	0.0575885	0.124952	0.0934324	0.0942655	0.0704343	0.0890422	0.089609	0.0880218	0.0705649	0.097086	0.110262	0.0979262	0.0871141	0.0991228	0.0887883	0.0599008	0.0516025	0.0500397	0.032652	0.0500114	0.104907	0.081921	0.0818489	0.051479	0.0892179	0.082427	0.0668744	0.0674571	0.0814048
				0.218741	0.162637	0.196876	0.149425	0.132052	0.157075	0.176115	0.131628	0.133151	0.104871	0.107548	0.144068	0.141641	0.150776	0.15204	0.116436	0.0831378	0.0894072	0.117346	0.0849984	0.0896449	0.0768614	0.0816425	0.12188	0.0985118	0.117662	0.102512	0.121785	0.13412	0.124531	0.139819	0.0933922	0.0875026	0.0672847	0.0751362	0.0765284	0.098221	0.10728	0.0972452	0.0934375	0.0661229	0.0593314	0.0971229	0.08214	0.0306907	0.0494131
				0.148287	0.128573	0.129237	0.0983775	0.102118	0.108159	0.128624	0.0488222	0.0947081	0.0967322	0.0635186	0.0922601	0.0909022	0.0984361	0.097597	0.0454856	0.0354433	0.0616712	0.0823913	0.0819979	0.0863664	0.0546214	0.0561393	0.0825157	0.0719914	0.0787794	0.093985	0.059404	0.0991171	0.0785198	0.0812844	0.0331468	0.0367101	0.0184039	0.0306014	0.0352764	0.0484757	0.0639893	0.0705395	0.0836649	0.0612744	0.0746567	0.0753662	0.0589844	0.0404743	0.0558547
5p12	rs10462065	44068846	A<C	0.173476	0.157195	0.139907	0.141781	0.110233	0.144358	0.142986	0.0978158	0.139795	0.0873786	0.0880502	0.130317	0.0951071	0.104979	0.142547	0.070232	0.0797669	0.103462	0.1287	0.082021	0.0656218	0.0934986	0.0566252	0.0913313	0.117604	0.0905571	0.104602	0.0676593	0.0976044	0.105525	0.108615	0.0653642	0.0581353	0.0427305	0.0632386	0.0778955	0.101873	0.105012	0.114843	0.07312	0.0708507	0.0413806	0.062132	0.0811611	0.0709102	0.0422435
				0.185531	0.179078	0.182892	0.152993	0.120137	0.142753	0.174706	0.104669	0.155576	0.122039	0.087323	0.120086	0.107201	0.115512	0.182817	0.0862157	0.0795479	0.11068	0.14532	0.0935535	0.105304	0.072704	0.0903499	0.108646	0.0902888	0.0914288	0.0905799	0.107763	0.106829	0.141779	0.130643	0.0539328	0.0737802	0.0597652	0.0809088	0.0807086	0.0866419	0.0838391	0.116327	0.0536293	0.0878069	0.0859229	0.064309	0.0851573	0.0550438	0.0733004
				0.138447	0.114585	0.122036	0.100114	0.097365	0.101084	0.119214	0.0788499	0.100758	0.0769979	0.063217	0.0736837	0.0779697	0.0825089	0.126527	0.084681	0.0554688	0.0708585	0.0997531	0.0687286	0.0846537	0.0507465	0.0636364	0.0599845	0.0767351	0.0568433	0.076742	0.0816965	0.078813	0.0956927	0.0964264	0.0512097	0.0624837	0.0431356	0.0442009	0.0486787	0.0628549	0.0709646	0.0898786	0.0609461	0.0666641	0.0629006	0.0793367	0.0431726	0.0384168	0.0406287
6p24.3	rs9381107	9469238	A<G	0.185688	0.139747	0.182806	0.122066	0.109698	0.13043	0.163062	0.0945629	0.0991312	0.0852687	0.0792024	0.117568	0.0950525	0.12605	0.148268	0.0793329	0.0640622	0.0647228	0.0906423	0.0698595	0.0775504	0.0797948	0.0692758	0.106599	0.0860591	0.0815207	0.0862015	0.114955	0.0893657	0.113792	0.125996	0.0696086	0.0703064	0.0528191	0.0570764	0.056274	0.0550241	0.0774686	0.080087	0.0660272	0.030349	0.0650471	0.0923839	0.082316	0.0720334	0.0568373
				0.252867	0.181149	0.232055	0.16345	0.118582	0.191537	0.215474	0.132039	0.147913	0.0897075	0.103852	0.134156	0.160218	0.169519	0.20724	0.0957162	0.10502	0.129617	0.127312	0.0776345	0.0908697	0.0929656	0.0877767	0.110145	0.0984451	0.111835	0.146012	0.158908	0.151869	0.144209	0.197223	0.0710666	0.0666765	0.0953119	0.11724	0.122409	0.104966	0.105368	0.0765196	0.0714834	0.0669129	0.116531	0.0585172	0.0847168	0.0547047	0.0673916
				0.163941	0.141159	0.147148	0.12058	0.104165	0.128551	0.126282	0.0934057	0.118427	0.087238	0.089504	0.108918	0.110602	0.0946567	0.134752	0.0789373	0.0644436	0.0815509	0.104024	0.0690529	0.0888572	0.0817869	0.0835909	0.106168	0.0774451	0.100297	0.0982357	0.0876473	0.0822435	0.0921615	0.11751	0.0692528	0.0699214	0.0520143	0.0452149	0.0727599	0.0886786	0.0706794	0.0861674	0.0652841	0.0591931	0.0809101	0.0543124	0.0603858	0.0632581	0.0791402
8p11.23	rs13317	38269514	C<T	0.176582	0.124542	0.164669	0.105615	0.113684	0.142213	0.142875	0.0719038	0.100633	0.0945536	0.0677266	0.125102	0.0822852	0.0958394	0.147041	0.0853521	0.0568442	0.0575443	0.0829471	0.103164	0.0790465	0.0653637	0.0486105	0.099092	0.124304	0.0717025	0.0987401	0.0809936	0.0728383	0.10163	0.113425	0.065884	0.0797305	0.0654795	0.0459467	0.0517162	0.0594237	0.0700114	0.0906456	0.0902731	0.075592	0.0694081	0.0847533	0.0577993	0.053586	0.0420159
				0.236409	0.187014	0.220361	0.159152	0.149908	0.193213	0.199049	0.134016	0.151591	0.126035	0.127515	0.158409	0.156448	0.152869	0.185562	0.117874	0.12856	0.124351	0.150082	0.0941352	0.115544	0.0915113	0.111342	0.139076	0.124171	0.139434	0.131498	0.148465	0.122052	0.153878	0.170177	0.0839067	0.0968586	0.0927646	0.0927046	0.109705	0.0936371	0.102604	0.107387	0.0745905	0.0773419	0.111871	0.0830619	0.0921879	0.0829467	0.0838394
				0.141412	0.123906	0.13807	0.111624	0.0958635	0.132325	0.122005	0.0800498	0.0983123	0.0918736	0.0770385	0.0987625	0.106291	0.0749388	0.124585	0.0815905	0.0667769	0.0800651	0.0872176	0.0644588	0.0742262	0.0579697	0.0677488	0.0920357	0.0714803	0.0881891	0.108444	0.0715253	0.0602257	0.0899614	0.115661	0.0543963	0.0721916	0.0615451	0.0572436	0.0562013	0.0658558	0.0815572	0.0625971	0.057152	0.0478277	0.0885937	0.0440787	0.0464746	0.056176	0.0487411
8q21	rs12543318	88868340	C<A	0.166146	0.127082	0.142266	0.112489	0.100272	0.11197	0.14442	0.0801815	0.107532	0.101642	0.0604546	0.103602	0.094632	0.108402	0.137108	0.0816568	0.0620538	0.0841454	0.0942312	0.0753341	0.0931956	0.0578213	0.0688405	0.0768068	0.0740322	0.0860409	0.0853047	0.105976	0.0805716	0.0943907	0.124112	0.0644808	0.0719252	0.0586289	0.0430069	0.0691985	0.0972543	0.075729	0.085337	0.0733722	0.055687	0.0822029	0.0736585	0.0470395	0.0648066	0.0516004
				0.242156	0.16066	0.222936	0.131951	0.123236	0.167276	0.200092	0.0969173	0.133513	0.103993	0.0788716	0.148249	0.137994	0.170181	0.171104	0.104156	0.0773141	0.09352	0.117673	0.0816146	0.0726143	0.0694615	0.0697195	0.140827	0.116406	0.120161	0.105894	0.147687	0.124349	0.120757	0.152959	0.0695912	0.0855806	0.0634077	0.0714934	0.079258	0.0629677	0.101016	0.0971881	0.090008	0.0659944	0.0701073	0.0699963	0.0705248	0.0616751	0.061372
				0.150539	0.121819	0.149671	0.0979478	0.10613	0.123495	0.123143	0.0958825	0.0862065	0.0932201	0.0670664	0.103509	0.0849901	0.0989184	0.113482	0.0811189	0.0720793	0.0585243	0.0812638	0.0523325	0.0819194	0.0555425	0.0615417	0.0719589	0.0881058	0.0769326	0.0849353	0.0780606	0.0814778	0.086573	0.106523	0.07618	0.0569533	0.0479199	0.0692349	0.0358573	0.0562549	0.0760491	0.0629536	0.0425706	0.0428675	0.0728911	0.0662934	0.04812	0.0540787	0.0559173
	rs1034832	88918331	T<G	0.172844	0.15142	0.163417	0.151578	0.0968944	0.132433	0.171979	0.0861073	0.145675	0.0996148	0.0707357	0.12187	0.111589	0.142893	0.151086	0.071925	0.0673092	0.0891081	0.135768	0.0693519	0.0889242	0.0606078	0.0779475	0.090681	0.0912954	0.106195	0.106751	0.140545	0.105905	0.125719	0.11821	0.0568038	0.0749745	0.0628612	0.0429476	0.070261	0.109584	0.0935914	0.116423	0.0677059	0.0447992	0.0832876	0.0668008	0.0605164	0.0508809	0.0579629
				0.242307	0.1756	0.207684	0.156919	0.137492	0.177008	0.186683	0.114084	0.14098	0.122119	0.115904	0.141365	0.151109	0.169284	0.15495	0.0974928	0.0936245	0.112487	0.121094	0.0917665	0.0951855	0.108224	0.0846582	0.143747	0.11243	0.129957	0.121975	0.153501	0.105659	0.135275	0.145938	0.0846929	0.0771645	0.0748423	0.06809	0.0909759	0.0945072	0.102329	0.0985322	0.0877699	0.085937	0.0863155	0.0871	0.102448	0.0819638	0.0432402
				0.149735	0.116948	0.141869	0.0924285	0.11149	0.127182	0.126893	0.0867895	0.0831251	0.0948197	0.0755355	0.103106	0.0948642	0.0944429	0.115949	0.0653521	0.0638039	0.066464	0.0752696	0.0522985	0.0828195	0.0651692	0.056512	0.0778429	0.0894758	0.0888539	0.0827921	0.0775292	0.0799114	0.0876343	0.102558	0.0661592	0.0500629	0.0422426	0.0726216	0.0585706	0.0562485	0.0741838	0.0588683	0.0573424	0.044204	0.064908	0.0657476	0.0615148	0.0654253	0.0551377
8q22.1	rs957448	95541302	G<A	0.179329	0.173244	0.159852	0.152135	0.125785	0.116522	0.156293	0.11856	0.129008	0.109315	0.102119	0.0932209	0.0996261	0.112521	0.160447	0.0852251	0.0641271	0.102244	0.113776	0.0974478	0.10075	0.0811847	0.0856952	0.0757446	0.0624053	0.0877859	0.070425	0.0972593	0.105185	0.119712	0.13367	0.0761366	0.0509672	0.0661666	0.0510999	0.0835283	0.0768982	0.0921764	0.0863248	0.105778	0.0847776	0.0594544	0.0926231	0.074676	0.0806895	0.0708729
				0.223869	0.182294	0.207113	0.148043	0.14318	0.174923	0.172052	0.108331	0.132962	0.113674	0.131322	0.146935	0.151405	0.124033	0.164172	0.0919682	0.0727696	0.0802579	0.124076	0.0917255	0.102495	0.0877409	0.103386	0.123739	0.11181	0.142359	0.0962289	0.0852734	0.119621	0.142642	0.118816	0.077589	0.0670822	0.0667819	0.053991	0.0864522	0.089001	0.0950192	0.121412	0.0889177	0.0783894	0.0856915	0.0837555	0.0831397	0.0684659	0.100287
				0.124315	0.106502	0.119652	0.0885807	0.092518	0.106193	0.122256	0.0453657	0.093097	0.0744559	0.0523103	0.0857094	0.0777706	0.0863799	0.109651	0.0554192	0.0329658	0.0616619	0.075057	0.0784582	0.0618973	0.047302	0.055758	0.0698352	0.0724601	0.076322	0.0792194	0.0795471	0.0743924	0.0774726	0.0959128	0.0311187	0.0316433	0.0399061	0.0338589	0.0444294	0.0553507	0.0644231	0.0645587	0.0699776	0.0565194	0.0540953	0.0474571	0.037239	0.0477655	0.0351151
	rs12681366	95401265	C<T	0.185543	0.167291	0.158476	0.139962	0.117657	0.106641	0.154757	0.111886	0.113005	0.113004	0.0981102	0.0849584	0.0925309	0.0996605	0.142632	0.0887683	0.0669844	0.0824188	0.106867	0.0949987	0.107932	0.0868743	0.0663374	0.0836382	0.0822631	0.0920558	0.075355	0.0725475	0.0955413	0.0828474	0.136834	0.0741209	0.0654643	0.0686222	0.0710357	0.0701841	0.0681021	0.0831283	0.0909025	0.0966731	0.0785315	0.0756239	0.100075	0.0790276	0.0788197	0.0519861
				0.228772	0.163597	0.20972	0.142674	0.155546	0.169473	0.188023	0.107108	0.117313	0.0901735	0.137847	0.147993	0.139624	0.147309	0.164541	0.11446	0.059516	0.0473017	0.114636	0.0813071	0.0865932	0.0883238	0.098326	0.133194	0.126917	0.096646	0.130442	0.121879	0.150321	0.138266	0.133176	0.106481	0.0876451	0.0426933	0.0399377	0.0586436	0.0650359	0.109783	0.111401	0.0765033	0.0572834	0.0754572	0.071593	0.0494214	0.0857687	0.0795281
				0.131463	0.104979	0.121921	0.0889352	0.0831516	0.0946386	0.120766	0.0671668	0.0779012	0.0680464	0.0493233	0.0788492	0.0837941	0.0872481	0.108707	0.0526059	0.0458397	0.0437007	0.0717882	0.067566	0.0662884	0.0401304	0.0550419	0.0697953	0.0613966	0.0732292	0.0955286	0.0824894	0.0742527	0.0780842	0.0859929	0.0324335	0.0448585	0.0399555	0.0389402	0.0365969	0.0421911	0.0631672	0.0631171	0.0620319	0.038073	0.0560069	0.0570536	0.025371	0.0348698	0.0293716
8q24	rs987525	129946154	A<C	0.174545	0.152866	0.170128	0.142486	0.107055	0.142852	0.160503	0.0888837	0.140633	0.0929652	0.0779739	0.11768	0.10214	0.114836	0.148926	0.0622529	0.0891702	0.0993909	0.104096	0.0829681	0.077992	0.0638753	0.0718992	0.0867349	0.108258	0.0978224	0.0884832	0.130563	0.10332	0.128441	0.0983405	0.0642977	0.0509473	0.0380058	0.0630558	0.0815981	0.0536822	0.101285	0.100518	0.0623622	0.0510787	0.0619878	0.0596373	0.0675983	0.0510385	0.0669993
				0.191171	0.158734	0.17272	0.144661	0.118558	0.14376	0.180598	0.121455	0.140537	0.092639	0.084459	0.121418	0.119671	0.139324	0.175356	0.111666	0.114914	0.118606	0.125736	0.060558	0.100969	0.0733864	0.0777187	0.0968347	0.0893667	0.106717	0.131254	0.114489	0.132569	0.127029	0.157895	0.0798481	0.0894241	0.0750262	0.0558225	0.107478	0.105981	0.0896238	0.0994188	0.0799926	0.0497231	0.0953524	0.0698765	0.0584746	0.039838	0.0847364
				0.148606	0.136074	0.1464	0.114044	0.0951701	0.0911268	0.149536	0.0686372	0.103752	0.0860622	0.0637524	0.101044	0.0638277	0.114368	0.117917	0.0560501	0.0535984	0.0678418	0.0857428	0.0757469	0.0790796	0.0558664	0.039127	0.0837564	0.0792793	0.0541684	0.065757	0.105887	0.104005	0.0925057	0.0969895	0.0556033	0.0453157	0.0521879	0.048757	0.0505775	0.0711095	0.0835752	0.0553245	0.0636321	0.0671577	0.0413193	0.087056	0.0567019	0.0402812	0.031767
	rs7845615	129888794	C<T	0.177189	0.14345	0.164675	0.114049	0.0962074	0.139956	0.132697	0.0614657	0.117225	0.0818438	0.0610549	0.130622	0.0912354	0.105983	0.144731	0.0624493	0.0575393	0.0803762	0.110541	0.0653847	0.0885996	0.0536338	0.0487609	0.0931858	0.113447	0.0858794	0.075654	0.0912013	0.0955733	0.105141	0.120238	0.0382482	0.0538789	0.0483111	0.0195976	0.0331897	0.0763445	0.0942122	0.0907706	0.0766594	0.0449585	0.0749116	0.0653259	0.062808	0.0528595	0.0457992
				0.213148	0.156318	0.199634	0.130138	0.136246	0.174877	0.16143	0.098544	0.123128	0.131433	0.0751307	0.175513	0.120425	0.151654	0.154558	0.0890681	0.0670599	0.0840724	0.126546	0.10903	0.127091	0.0624727	0.0490697	0.134832	0.151925	0.10038	0.106419	0.109424	0.141067	0.140494	0.118603	0.0799738	0.0537535	0.0468944	0.0593381	0.0441574	0.0877203	0.0963494	0.0716607	0.102667	0.075847	0.0875544	0.096716	0.0627724	0.0549303	0.0430276
				0.14912	0.123883	0.141451	0.0980239	0.102905	0.10288	0.127743	0.0721677	0.0791533	0.0904135	0.0674291	0.0942637	0.061815	0.0993324	0.110479	0.0619478	0.0546137	0.0699156	0.0644045	0.0733542	0.0736506	0.0544967	0.0709857	0.076601	0.0898468	0.0604645	0.0737725	0.0868129	0.0897364	0.0812267	0.0883134	0.0459003	0.0479055	0.0608778	0.0207709	0.0266397	0.0687076	0.0481809	0.0567229	0.0657993	0.0587065	0.039333	0.0664697	0.0527475	0.0463979	0.0673863
	rs7017252	129950844	T<C	0.194632	0.10969	0.191594	0.0944247	0.105597	0.152669	0.152197	0.0684021	0.0829141	0.092165	0.0748596	0.134461	0.114318	0.128961	0.15847	0.0592983	0.0528197	0.0686488	0.0767002	0.0657192	0.0900656	0.0441327	0.0618717	0.124552	0.118309	0.103597	0.0875671	0.121433	0.100412	0.141996	0.107702	0.0299169	0.0574824	0.0396884	0.0403959	0.0612938	0.0441003	0.055147	0.070071	0.0620797	0.0446259	0.0752247	0.0761009	0.0490179	0.0445949	0.0290601
				0.201108	0.14944	0.19387	0.118576	0.149853	0.175666	0.171787	0.0980844	0.104044	0.130664	0.113026	0.15003	0.140643	0.134039	0.173129	0.113572	0.0618186	0.0474821	0.111073	0.105219	0.110716	0.0955069	0.0994508	0.111002	0.09895	0.086503	0.147041	0.116089	0.108416	0.139535	0.153308	0.081106	0.0693535	0.0472903	0.0452604	0.078158	0.0394357	0.0899593	0.085309	0.096962	0.0803476	0.100974	0.0990201	0.103634	0.0803586	0.0861489
				0.157069	0.117616	0.153813	0.0954352	0.0996531	0.0979118	0.15444	0.0548231	0.0885188	0.0869826	0.0644634	0.110252	0.0657047	0.127309	0.12713	0.0555589	0.0446093	0.042144	0.0855177	0.0705614	0.0833321	0.0348092	0.0503551	0.0988934	0.0743188	0.0719193	0.0724103	0.100611	0.103216	0.0883665	0.108699	0.0390275	0.0444334	0.0360917	0.0577844	0.0383819	0.0444627	0.0781689	0.0661477	0.063633	0.0659244	0.0544007	0.0748408	0.0346109	0.0378247	0.0361966
	rs55658222	129976136	A<G	0.184373	0.151903	0.17456	0.134078	0.111761	0.140694	0.162219	0.0809311	0.136157	0.0875677	0.0720276	0.121255	0.0985615	0.118688	0.161141	0.0455221	0.0861888	0.0940343	0.1028	0.0728937	0.0801912	0.0597161	0.0668242	0.0924608	0.107893	0.0995325	0.0952335	0.11765	0.10461	0.138409	0.104867	0.0493509	0.0369926	0.0294214	0.0643954	0.0761563	0.0422125	0.0968615	0.0961531	0.0604301	0.0409728	0.0705293	0.0677435	0.0674887	0.0514883	0.062272
				0.214998	0.201523	0.201684	0.1864	0.125896	0.145854	0.194268	0.13898	0.17765	0.111034	0.0841468	0.12593	0.106991	0.154599	0.172387	0.124589	0.116494	0.137445	0.158536	0.0723144	0.108239	0.0676561	0.0748396	0.086472	0.110328	0.0947555	0.103467	0.134237	0.144994	0.114356	0.158748	0.0889147	0.0920819	0.0942813	0.0828065	0.118152	0.128353	0.106225	0.124233	0.0865745	0.0725624	0.0986184	0.0676595	0.0758308	0.0282712	0.0730778
				0.141926	0.120585	0.135242	0.108897	0.0953743	0.0918697	0.14776	0.0651214	0.09636	0.0844459	0.0707004	0.0939212	0.0572858	0.116236	0.105266	0.056664	0.0453603	0.0582162	0.0833084	0.0743074	0.0780964	0.0618294	0.0493361	0.078578	0.0759545	0.0503665	0.0662326	0.10021	0.108441	0.0820462	0.0825868	0.0584449	0.0485052	0.0451247	0.0389435	0.0395685	0.0582176	0.0765962	0.0589318	0.0639249	0.0610872	0.0409887	0.0853234	0.0581501	0.0486065	0.0363693
9q22.2	rs7871395	92209587	T<C	0.166599	0.137005	0.165099	0.111544	0.0981534	0.138266	0.132226	0.067637	0.0917218	0.090728	0.0737074	0.114294	0.111872	0.115742	0.129086	0.0602118	0.0352476	0.035349	0.0860808	0.0710948	0.0694528	0.0851415	0.0417222	0.0996016	0.0986875	0.0966083	0.101757	0.100388	0.0997896	0.103267	0.117523	0.0383234	0.0640804	0.0416829	0.0326174	0.0239183	0.0396423	0.0744195	0.0653227	0.061405	0.0667292	0.0614408	0.0506164	0.0869077	0.0409176	0.0421249
				0.196046	0.163696	0.17347	0.139623	0.101027	0.157142	0.142812	0.110148	0.122888	0.0710673	0.094003	0.141871	0.120614	0.111121	0.124156	0.0877485	0.063367	0.087733	0.110572	0.0447934	0.0537657	0.0893034	0.0946229	0.10915	0.134644	0.0939477	0.130729	0.098541	0.105652	0.103665	0.108362	0.0805658	0.0698222	0.0437597	0.0501985	0.0776607	0.0579211	0.0785066	0.100619	0.0346243	0.0427848	0.062417	0.0494528	0.0757151	0.0790668	0.0897152
				0.136559	0.107211	0.131855	0.100425	0.063657	0.0927371	0.118548	0.0826968	0.0751574	0.0578621	0.0576992	0.0844575	0.0713293	0.0861126	0.119226	0.0768391	0.0643704	0.0454235	0.0675269	0.0510104	0.0471581	0.0496579	0.0525631	0.0600933	0.0632964	0.0572574	0.0641478	0.0702596	0.0781247	0.0853397	0.105314	0.0493248	0.0758435	0.0600376	0.0570858	0.0365506	0.0336394	0.0496162	0.0542199	0.0448696	0.0422002	0.0363457	0.0301741	0.0456972	0.0466751	0.0437637
9q22.32	rs10512248	98259703	G<T	0.170812	0.158358	0.16101	0.14365	0.0960863	0.133981	0.148206	0.0814368	0.139808	0.0971412	0.0653344	0.113016	0.0999075	0.131596	0.123789	0.0635431	0.0481568	0.0765886	0.147325	0.0633728	0.077943	0.0608366	0.0313348	0.100209	0.0909068	0.0867434	0.106176	0.11468	0.107623	0.100468	0.0984726	0.0479495	0.046594	0.0275891	0.0289053	0.0415652	0.0788017	0.110143	0.113542	0.0540203	0.0439282	0.0604015	0.0806714	0.0561977	0.0583687	0.0367246
				0.233718	0.208759	0.221744	0.189863	0.136176	0.170014	0.19967	0.149882	0.194079	0.106857	0.0995277	0.128929	0.133127	0.149856	0.202111	0.105755	0.119578	0.138861	0.125979	0.0872785	0.0884525	0.103261	0.0793899	0.125613	0.104214	0.127571	0.154817	0.139503	0.122576	0.197023	0.164607	0.0741199	0.0775961	0.0831917	0.0969043	0.12163	0.127847	0.0974928	0.112491	0.0736024	0.071434	0.0856745	0.0848547	0.0923863	0.0726078	0.0557751
				0.165553	0.154547	0.137313	0.145985	0.107477	0.108871	0.129559	0.108125	0.141797	0.101361	0.0977834	0.100476	0.0953537	0.104643	0.115708	0.0917819	0.0974995	0.0987337	0.124442	0.0944975	0.0771328	0.0802008	0.077713	0.0813693	0.0890666	0.0948607	0.0927359	0.100028	0.0998746	0.0990165	0.105694	0.0700882	0.0740918	0.0850116	0.0652898	0.0805022	0.089631	0.102909	0.131745	0.0836803	0.070281	0.0359018	0.0678085	0.0751618	0.0783302	0.0597711
9q22.33	rs12347191	100619719	C<T	0.183029	0.139028	0.169633	0.118488	0.118307	0.141539	0.144964	0.100437	0.1032	0.0959042	0.092982	0.130461	0.105811	0.12803	0.13324	0.0869808	0.0760639	0.0762698	0.0938635	0.0790927	0.0950483	0.0686721	0.0881815	0.101108	0.111984	0.104099	0.0783019	0.104782	0.097957	0.113227	0.111378	0.0730628	0.063618	0.0584327	0.0281104	0.0350735	0.0593099	0.061884	0.0838265	0.0764445	0.0606781	0.0645232	0.0954403	0.0644229	0.0759891	0.0839402
				0.232651	0.178297	0.220611	0.149129	0.164287	0.162977	0.196412	0.121657	0.13966	0.142032	0.113261	0.15353	0.133539	0.174212	0.170477	0.128623	0.105898	0.11487	0.120087	0.113899	0.120406	0.108651	0.0997447	0.155625	0.104004	0.11623	0.131302	0.162564	0.119804	0.11981	0.136848	0.110735	0.0926863	0.101028	0.0911818	0.0681098	0.138229	0.0826765	0.0975401	0.102793	0.106727	0.0967358	0.0971052	0.119059	0.103907	0.0841635
				0.171495	0.127627	0.162333	0.118475	0.0956792	0.121496	0.13075	0.115661	0.100593	0.0716277	0.0775896	0.108545	0.0940219	0.115985	0.120411	0.0998978	0.0669928	0.0599183	0.0915239	0.0603911	0.0659961	0.0692605	0.0509149	0.09101	0.0964308	0.0781807	0.0918154	0.09476	0.10534	0.0995349	0.113671	0.06801	0.0741793	0.0500725	0.0607678	0.0538321	0.0717216	0.0704584	0.0769105	0.0452978	0.051727	0.0588721	0.0583015	0.0633378	0.0704854	0.0451354
12q13.13	rs3741442	53346750	T<C	0.159543	0.129352	0.141382	0.105492	0.092216	0.115789	0.134265	0.0856934	0.116183	0.0702533	0.0762336	0.0820051	0.0865033	0.0909724	0.139338	0.0691068	0.0674001	0.0627479	0.119121	0.0499304	0.057921	0.0741043	0.0745463	0.0682521	0.0717627	0.0759029	0.08564	0.0916376	0.0687113	0.109625	0.123142	0.0562113	0.0496898	0.0667561	0.0629523	0.0553541	0.0748139	0.0932256	0.117624	0.0502852	0.0353277	0.0626943	0.0577528	0.0725713	0.0715242	0.0639056
				0.19883	0.154759	0.181203	0.126827	0.129214	0.134246	0.165235	0.0861388	0.132269	0.106734	0.0765054	0.123119	0.121606	0.146968	0.166507	0.0840213	0.0597407	0.0721023	0.127448	0.106586	0.0797895	0.0932396	0.0511626	0.121647	0.105238	0.10724	0.0941854	0.122777	0.10766	0.123535	0.133019	0.0864964	0.0483659	0.0617356	0.0498631	0.0766425	0.0466797	0.0932766	0.0815576	0.0957428	0.076795	0.0804284	0.0794357	0.10099	0.0810836	0.0478105
				0.117205	0.0978262	0.107819	0.0945185	0.0695226	0.0754341	0.100971	0.0745861	0.0904899	0.056209	0.0521288	0.0657449	0.0610575	0.0908998	0.113998	0.0525955	0.05939	0.0705633	0.0600299	0.0480926	0.0716212	0.0478957	0.0413916	0.0514374	0.0621556	0.0578485	0.0684273	0.0794466	0.0737561	0.0822872	0.0972231	0.0464961	0.038079	0.0548976	0.0561706	0.0634895	0.0622271	0.0424137	0.0552814	0.0464124	0.0385917	0.057335	0.0601901	0.0346408	0.0415577	0.02713
12q13.2	rs705704	56435412	A<G	0.167955	0.124568	0.154018	0.114883	0.0998965	0.128365	0.157109	0.0556915	0.117574	0.0867025	0.0682482	0.0979202	0.096272	0.136003	0.147258	0.0616835	0.0533026	0.0926485	0.106015	0.0796578	0.0757789	0.0515957	0.0649363	0.096803	0.0801783	0.0896703	0.11293	0.126589	0.109392	0.12442	0.12965	0.0406704	0.0474735	0.0425607	0.0410955	0.0811973	0.0727633	0.0868426	0.0816389	0.0763185	0.0739835	0.0646999	0.0592161	0.0556485	0.0423289	0.0453358
				0.200823	0.150578	0.183379	0.130978	0.102357	0.152725	0.169336	0.117297	0.129732	0.117375	0.0622904	0.12232	0.117519	0.109647	0.155632	0.0872145	0.0905522	0.0928572	0.131318	0.0722037	0.108133	0.0587346	0.052189	0.118457	0.0937048	0.0981635	0.125153	0.113145	0.0980492	0.124633	0.129818	0.0775381	0.0695514	0.0582319	0.0637791	0.0823527	0.0692033	0.0886701	0.131289	0.0544404	0.0760449	0.0959559	0.0756837	0.0489818	0.0422118	0.0438272
				0.128611	0.109575	0.119598	0.100074	0.0718573	0.0773126	0.115935	0.0681137	0.0906205	0.0642499	0.0626335	0.0731077	0.0634509	0.0941213	0.104002	0.0653593	0.052663	0.0545569	0.0792638	0.0620164	0.0552761	0.0435822	0.048033	0.0539491	0.0705208	0.0472409	0.0797892	0.0840685	0.0810153	0.0862124	0.0924884	0.0564773	0.0476634	0.0482803	0.0429065	0.0516759	0.0440883	0.0355573	0.0691984	0.0579712	0.0409074	0.0391251	0.0331216	0.0368779	0.0379352	0.0388566
12q21.1	rs2304269	72080272	C<T	0.196619	0.145016	0.18068	0.119219	0.121674	0.153054	0.156494	0.0973527	0.101088	0.0787597	0.103098	0.146413	0.113622	0.125765	0.133122	0.0783043	0.0799663	0.0741685	0.0733905	0.0820084	0.0865962	0.0903962	0.0791331	0.127186	0.126786	0.115413	0.115817	0.0847116	0.127803	0.106505	0.112573	0.0699753	0.063911	0.0486878	0.0699615	0.0582997	0.0619529	0.0685852	0.0561227	0.0740246	0.0678781	0.0703692	0.065677	0.0819529	0.0591201	0.0732932
				0.228477	0.171003	0.218574	0.175764	0.111093	0.150866	0.193592	0.139088	0.131073	0.0849037	0.080046	0.138598	0.0960885	0.173211	0.162461	0.127246	0.120586	0.108509	0.120091	0.0709243	0.0693106	0.0677988	0.0866392	0.0886623	0.158046	0.0811651	0.123995	0.154088	0.141106	0.13552	0.150466	0.0858053	0.114419	0.0943524	0.0782215	0.100021	0.100706	0.0970624	0.113112	0.0788253	0.0569941	0.0651777	0.0620013	0.0619586	0.0679724	0.0613064
				0.124274	0.118279	0.116191	0.0983021	0.075712	0.0917995	0.110598	0.0500824	0.0985694	0.0623791	0.0564977	0.0791891	0.0745354	0.0911841	0.102227	0.0464116	0.0305718	0.0606745	0.0839215	0.0535999	0.0577039	0.0529819	0.0621185	0.0644068	0.0543639	0.0619682	0.0911709	0.0886588	0.0668358	0.0651937	0.0896546	0.0385238	0.0382522	0.0225583	0.0298381	0.0406031	0.0508712	0.0462146	0.0606199	0.0490622	0.0296244	0.0470631	0.0507235	0.0536684	0.0388567	0.0515415
	rs7967428	72089040	G<A	0.196652	0.144935	0.180264	0.119834	0.122745	0.151893	0.157773	0.097506	0.101192	0.0804574	0.104134	0.145942	0.112427	0.126572	0.133667	0.0793694	0.0788723	0.0735239	0.0738568	0.0828968	0.087824	0.0933601	0.0778536	0.126844	0.125088	0.113828	0.114827	0.0846454	0.12799	0.108008	0.112938	0.0712345	0.0648352	0.0480139	0.0694846	0.0572446	0.0599612	0.0707377	0.0557873	0.0747343	0.0683307	0.0711452	0.0666589	0.0841563	0.0616345	0.0728716
				0.221583	0.163296	0.206842	0.164298	0.107982	0.146474	0.181429	0.130643	0.128931	0.0899434	0.0766772	0.135552	0.0855515	0.160271	0.15511	0.124712	0.112139	0.105176	0.116303	0.073598	0.076954	0.0619468	0.0817531	0.0866195	0.151684	0.0752328	0.115929	0.140682	0.133235	0.131751	0.141887	0.0843932	0.109513	0.0912576	0.0718669	0.0970349	0.098815	0.0903581	0.11498	0.0806512	0.0573857	0.0696061	0.0600847	0.0591767	0.0618958	0.0613196
				0.125041	0.11881	0.116213	0.0990406	0.076325	0.0917224	0.110886	0.0529184	0.0989822	0.0615517	0.0585322	0.0785122	0.0748097	0.0907468	0.101978	0.0492188	0.0306024	0.0624849	0.0846788	0.0532511	0.0570909	0.0541637	0.0628543	0.0641756	0.0541156	0.0623859	0.0892483	0.0876319	0.0664991	0.0665302	0.0893702	0.0420131	0.0399915	0.0232757	0.0283354	0.0424657	0.0516444	0.0474738	0.0616733	0.0495812	0.0295626	0.0451339	0.0505778	0.0546869	0.0419583	0.0509888
13q31.1	rs9545308	80639405	T<G	0.159892	0.152431	0.150874	0.131392	0.102362	0.132754	0.128304	0.0765882	0.130623	0.101447	0.0803915	0.113096	0.102609	0.102246	0.12333	0.0493716	0.0629617	0.108222	0.11446	0.0794296	0.097571	0.0690189	0.0729839	0.0890042	0.111141	0.102588	0.101397	0.0932817	0.0945879	0.108278	0.120346	0.0386118	0.0440923	0.0697486	0.0662638	0.0565386	0.0730928	0.0855389	0.0880908	0.0859003	0.0617199	0.0688647	0.0927718	0.0541974	0.0607624	0.0521888
				0.219296	0.170249	0.207705	0.163744	0.117821	0.17121	0.200302	0.118707	0.141356	0.106371	0.0884247	0.145251	0.13648	0.149595	0.18376	0.0808964	0.085584	0.0931202	0.123747	0.0796462	0.122306	0.0873049	0.0684755	0.125379	0.108212	0.0937503	0.133753	0.131788	0.147295	0.145569	0.149699	0.049801	0.0768438	0.0822396	0.0867191	0.0719446	0.0773326	0.0952473	0.0971315	0.078183	0.0720139	0.0995787	0.0832047	0.0810245	0.0706726	0.0685282
				0.134838	0.096463	0.128516	0.0760528	0.0918151	0.109945	0.119953	0.0622255	0.0753158	0.0840367	0.0578043	0.0936276	0.0778901	0.0855154	0.120181	0.0498659	0.0433768	0.0454397	0.0702127	0.0598798	0.0729696	0.0339172	0.07345	0.0660569	0.0944489	0.0770295	0.0733466	0.0829689	0.069117	0.0867399	0.1079	0.0411938	0.0416469	0.0387787	0.0345197	0.0265442	0.0372186	0.0672061	0.0610236	0.0623545	0.0480487	0.0684319	0.0554662	0.0473764	0.0267253	0.0723997
	rs8001641	80692811	A<G	0.171726	0.139506	0.161636	0.119461	0.103615	0.117413	0.161122	0.0758047	0.123275	0.104074	0.0791612	0.105354	0.0926512	0.1237	0.134374	0.0493065	0.0662878	0.0789129	0.107685	0.0795901	0.0970429	0.0636088	0.0582925	0.0903781	0.0948486	0.0917113	0.0920217	0.0928301	0.12926	0.102851	0.122815	0.04551	0.0330743	0.0502971	0.0552196	0.054884	0.0567462	0.0673267	0.0844136	0.0811493	0.0713446	0.0689547	0.0838788	0.0584753	0.0594405	0.056478
				0.211719	0.19392	0.195933	0.177575	0.1164	0.148895	0.180882	0.109063	0.164898	0.0917826	0.098146	0.140837	0.0966896	0.156708	0.175448	0.086923	0.0724798	0.11259	0.152325	0.0920434	0.0855209	0.0950495	0.0762246	0.106303	0.097304	0.0771616	0.113107	0.121795	0.14001	0.119764	0.143764	0.0562045	0.0858308	0.0757439	0.0504886	0.0762742	0.0955252	0.0778569	0.109101	0.0868342	0.0860795	0.0555842	0.0749332	0.0999452	0.0693532	0.0707405
				0.126503	0.0971045	0.130488	0.0864471	0.0879042	0.105862	0.12194	0.0666405	0.0784879	0.0831885	0.0617575	0.0957829	0.0896628	0.0832452	0.110445	0.0522693	0.0496499	0.0555873	0.0700803	0.0523894	0.0680675	0.0680716	0.0726101	0.0754057	0.0780494	0.0840931	0.0801505	0.104407	0.0615096	0.0954908	0.0884355	0.029428	0.0543776	0.0369766	0.0335399	0.0261131	0.0589675	0.0516815	0.0690109	0.0451905	0.0448047	0.0635749	0.0516537	0.0640092	0.0433003	0.0666802
	rs11841646	80679302	T<A	0.180188	0.137815	0.16971	0.121173	0.0949417	0.123808	0.160793	0.0877227	0.128364	0.10291	0.0796129	0.106305	0.09687	0.123585	0.140496	0.0472193	0.0694987	0.074151	0.111252	0.0738248	0.0978271	0.0663216	0.0638028	0.0912172	0.102708	0.0933529	0.0983461	0.0935279	0.123944	0.119779	0.125663	0.0453347	0.0313476	0.0494926	0.0654042	0.0590341	0.0517014	0.0617243	0.0872086	0.0749281	0.0653191	0.063893	0.0893871	0.0562632	0.0654401	0.0583299
				0.200415	0.175211	0.188322	0.161701	0.10114	0.150365	0.168808	0.0921622	0.149352	0.0928309	0.0843686	0.140248	0.0942126	0.136241	0.161769	0.0716281	0.0602877	0.100284	0.142496	0.0791607	0.0846011	0.0823048	0.0708229	0.10673	0.0857848	0.065639	0.108148	0.116528	0.133413	0.106262	0.141304	0.0456336	0.0801026	0.0648823	0.0508174	0.0616264	0.0971263	0.0646906	0.105362	0.084709	0.0724203	0.0633979	0.0849879	0.086179	0.0556161	0.0647848
				0.134731	0.105724	0.138925	0.0911141	0.0846936	0.0971777	0.132363	0.0725871	0.09098	0.0867211	0.0633625	0.0885315	0.0869838	0.0795716	0.122511	0.0555817	0.0550971	0.0606032	0.0736139	0.0628646	0.06891	0.0703094	0.0744101	0.0651747	0.0686953	0.0785084	0.072403	0.0952375	0.0693912	0.0945479	0.10606	0.0273343	0.054087	0.051814	0.0431735	0.0368453	0.0516454	0.0583219	0.0591486	0.0480522	0.0504552	0.0653462	0.050243	0.0617742	0.0467189	0.0753187
14q22.1	rs7148069	51839645	T<C	0.18884	0.147671	0.169676	0.11615	0.106434	0.131184	0.143779	0.0631683	0.107141	0.108655	0.0711854	0.101428	0.103537	0.120826	0.126976	0.0610359	0.0418875	0.0660673	0.0976481	0.0944747	0.0819916	0.0773804	0.0626416	0.088009	0.0903997	0.0944094	0.106302	0.103131	0.0951413	0.100676	0.110843	0.0433413	0.064055	0.0526641	0.0183193	0.0399811	0.0695934	0.084198	0.0913458	0.0817072	0.0762481	0.0778099	0.0598041	0.0801837	0.0422287	0.0675438
				0.256861	0.198103	0.246258	0.181634	0.123986	0.186248	0.217159	0.149742	0.165111	0.123547	0.093107	0.160375	0.145991	0.196165	0.19683	0.10785	0.108119	0.0901257	0.131607	0.111072	0.101822	0.0761596	0.0942323	0.112124	0.146642	0.102975	0.122162	0.175349	0.139159	0.143464	0.182814	0.0812081	0.129867	0.0993799	0.0941289	0.090324	0.07187	0.101443	0.128461	0.0951509	0.0720668	0.0837086	0.093486	0.0865769	0.0660032	0.066076
				0.126753	0.0988715	0.11255	0.0843585	0.0866575	0.0936943	0.116056	0.0561653	0.0902315	0.0858514	0.0720649	0.0846761	0.0812787	0.118521	0.0958017	0.0653907	0.0526436	0.0494499	0.092906	0.0671901	0.0731977	0.0608142	0.0738675	0.0735096	0.0742141	0.0696293	0.0809313	0.103082	0.0961562	0.0718219	0.0826973	0.0509633	0.0497814	0.0406829	0.0352116	0.0458194	0.0340458	0.0687339	0.0652297	0.0581845	0.0536135	0.066148	0.0589264	0.0624439	0.0543544	0.0684205
	rs4901118	51856109	G<A	0.174724	0.119783	0.166464	0.106588	0.0773121	0.13299	0.153249	0.0736452	0.103941	0.0714904	0.0570052	0.114785	0.0924991	0.11855	0.147142	0.0528094	0.0632941	0.0828192	0.0929007	0.0582264	0.0675419	0.0507579	0.0510716	0.0752092	0.0925054	0.0643995	0.0849138	0.112039	0.10596	0.119927	0.120688	0.0360941	0.04748	0.0378169	0.0652665	0.072431	0.0730371	0.0686104	0.0628745	0.059652	0.0418128	0.0491787	0.0677064	0.0540125	0.0272452	0.0345445
				0.197327	0.18726	0.186533	0.168968	0.122975	0.151439	0.172979	0.138388	0.162953	0.110936	0.0928492	0.126392	0.131989	0.159786	0.137933	0.0917073	0.0817721	0.0951604	0.157404	0.101165	0.107664	0.0753667	0.0774197	0.131874	0.104893	0.119479	0.134171	0.125134	0.129009	0.133058	0.095261	0.0716661	0.129814	0.0756689	0.0872009	0.0797703	0.0840702	0.0866215	0.132651	0.10247	0.0689237	0.0947667	0.0927482	0.0688775	0.0623293	0.0863136
				0.141689	0.136376	0.123721	0.11141	0.0931169	0.102142	0.11757	0.080979	0.109429	0.0881736	0.0605015	0.0798437	0.076143	0.101545	0.123055	0.0595197	0.0686045	0.0847572	0.0898903	0.0554634	0.0706088	0.0465777	0.0605286	0.058957	0.0728754	0.059146	0.0753297	0.0949019	0.0785151	0.0939054	0.105375	0.0452166	0.0363906	0.0497529	0.0502559	0.0743683	0.0652971	0.0631148	0.0885282	0.0635335	0.0346935	0.0561959	0.0670945	0.0441653	0.0375474	0.0481423
14q32.13	rs1243573	95379583	A<C	0.17874	0.13601	0.173334	0.121838	0.104504	0.145036	0.142482	0.0595129	0.104751	0.094092	0.0647038	0.122054	0.119735	0.11259	0.135359	0.0711536	0.0643079	0.0702944	0.092104	0.0585948	0.0837562	0.0616544	0.0618814	0.0958307	0.111882	0.0888847	0.128321	0.103332	0.0799155	0.0948764	0.110782	0.0497467	0.0558909	0.0544954	0.0449006	0.0412907	0.0590187	0.0673937	0.0939853	0.0520099	0.0394247	0.0681103	0.079871	0.067686	0.0583179	0.0499382
				0.230296	0.189361	0.200518	0.164259	0.125244	0.166171	0.155832	0.129909	0.138199	0.102917	0.090254	0.145466	0.13881	0.135207	0.148174	0.104711	0.126556	0.105917	0.127	0.0731305	0.100013	0.0748879	0.0871444	0.118264	0.119603	0.121611	0.141684	0.0998084	0.133322	0.121633	0.12805	0.0777184	0.0943776	0.1045	0.0502837	0.096908	0.0876201	0.0905096	0.132872	0.0819521	0.0501146	0.0948675	0.0836412	0.0634465	0.0715507	0.076811
				0.165982	0.136354	0.148848	0.12741	0.0862529	0.127482	0.137995	0.0840773	0.125647	0.0641278	0.0688432	0.0875537	0.102721	0.097715	0.135128	0.0914388	0.0430369	0.0746811	0.119525	0.0577363	0.0609773	0.0705425	0.0494686	0.0683109	0.0753849	0.0794143	0.0793452	0.0753407	0.0817831	0.0945076	0.106329	0.0464106	0.0655578	0.0456769	0.0400153	0.0604048	0.0718493	0.101255	0.108374	0.057183	0.045103	0.0506339	0.0629108	0.0740637	0.0551877	0.0505045
15q13	rs1258763	33050423	C<T	0.148473	0.13535	0.140665	0.11682	0.119823	0.121211	0.132482	0.0985708	0.0857955	0.100367	0.089495	0.0988699	0.0915554	0.0937881	0.128162	0.0822478	0.0738728	0.0727265	0.0700601	0.0712	0.0990008	0.0714571	0.0838663	0.0839079	0.0878128	0.0695241	0.093418	0.105091	0.0784319	0.109388	0.118532	0.0662156	0.0807084	0.0694199	0.0568649	0.0716239	0.0548989	0.0498074	0.065448	0.074686	0.0329064	0.0759546	0.0648674	0.0581839	0.07152	0.0730745
				0.204768	0.168516	0.198667	0.142935	0.119834	0.153767	0.181628	0.0887401	0.155009	0.114906	0.103105	0.132096	0.113183	0.154241	0.159149	0.0990099	0.0391807	0.103738	0.12737	0.0770188	0.108499	0.102873	0.0950318	0.117988	0.101888	0.107215	0.11888	0.128231	0.131217	0.127618	0.151388	0.0618285	0.0677627	0.0274305	0.0704452	0.0581485	0.0978635	0.0661857	0.107882	0.0999577	0.0397363	0.0791952	0.111818	0.0696792	0.0500733	0.0617219
				0.137057	0.101059	0.12226	0.0932915	0.0820492	0.114347	0.0966713	0.0822363	0.0940518	0.0557887	0.0735535	0.0949109	0.0832788	0.06458	0.104186	0.0688274	0.0444504	0.0475007	0.0902997	0.0463671	0.0520106	0.0586257	0.0530124	0.0823866	0.0868417	0.0750312	0.0831148	0.0579981	0.0657626	0.0960768	0.0773069	0.0464405	0.0399001	0.0495068	0.0250862	0.0447107	0.0408484	0.0810682	0.057041	0.0390327	0.0464353	0.031221	0.0445218	0.064745	0.0589685	0.0377597
15q22.2	rs1873147	63312632	G<A	0.18437	0.145044	0.166628	0.123648	0.106328	0.114875	0.161685	0.101366	0.103267	0.0885465	0.0796501	0.0919821	0.0925158	0.102364	0.153872	0.0846254	0.0731518	0.102071	0.0934404	0.0716752	0.0780853	0.0701238	0.0691467	0.0783871	0.0797997	0.088853	0.0834044	0.0669527	0.0966437	0.108091	0.112455	0.0681429	0.0718082	0.077889	0.0573771	0.0785138	0.0765629	0.0633479	0.0882324	0.0692023	0.0359765	0.0476395	0.0731566	0.0617197	0.0702994	0.0642976
				0.242955	0.178903	0.226304	0.134384	0.153592	0.184749	0.187098	0.10058	0.116521	0.134953	0.111967	0.173774	0.147337	0.144747	0.186188	0.0857791	0.0879216	0.0784472	0.112852	0.0906986	0.130822	0.0679233	0.106603	0.138305	0.10116	0.132084	0.147471	0.122224	0.104147	0.151806	0.164297	0.0767149	0.0794659	0.050966	0.0290345	0.0656144	0.0664161	0.0929623	0.0942539	0.0972273	0.0650651	0.0931266	0.113331	0.0719434	0.0595325	0.065893
				0.110424	0.106327	0.104746	0.094868	0.0885126	0.0971355	0.102025	0.0861344	0.0759419	0.0825528	0.0689295	0.0869587	0.0778083	0.0590966	0.10887	0.0660812	0.085476	0.0522197	0.0581627	0.063281	0.0759738	0.058774	0.0627963	0.0675799	0.082842	0.0720176	0.0756476	0.0518229	0.0542027	0.0845572	0.0913555	0.0410405	0.0634062	0.0678622	0.0680665	0.0473378	0.0575311	0.0455702	0.0442733	0.0528495	0.0492829	0.0576769	0.0669115	0.0595007	0.048677	0.0629533
16p13.3	rs8049367	3980445	C<T	0.175133	0.13364	0.15968	0.126233	0.0934135	0.114696	0.136321	0.112673	0.114523	0.0723227	0.0734293	0.100101	0.0703322	0.117288	0.143328	0.0851073	0.0801837	0.0710444	0.11249	0.0836503	0.0716181	0.0647505	0.0524213	0.0725325	0.0999485	0.0718213	0.0735205	0.0921463	0.0990035	0.0956705	0.127415	0.053846	0.071396	0.0418949	0.0568992	0.0459794	0.0610215	0.0688125	0.0856269	0.0680065	0.0658377	0.0641637	0.0685353	0.0622613	0.0583502	0.0429847
				0.208311	0.155518	0.195402	0.140915	0.139658	0.16703	0.168704	0.107809	0.12465	0.132846	0.0579273	0.15451	0.115504	0.133399	0.148091	0.0648847	0.0940092	0.0671862	0.105233	0.115135	0.115349	0.0749686	0.0599033	0.0962068	0.132522	0.110082	0.107966	0.138751	0.111782	0.115838	0.144835	0.0650522	0.048711	0.0351719	0.107471	0.0569218	0.0494378	0.0999666	0.0765141	0.106335	0.112647	0.104011	0.080326	0.0939456	0.0672246	0.0556224
				0.136094	0.106595	0.122798	0.0962683	0.085942	0.0931358	0.101593	0.075559	0.0957739	0.0698031	0.074891	0.0958346	0.0876882	0.0688461	0.0941534	0.0547404	0.0571457	0.0553633	0.0804181	0.0655651	0.0540193	0.0704546	0.0528834	0.0735368	0.0819328	0.0798883	0.0793771	0.0633467	0.0658005	0.0706637	0.0867611	0.051008	0.0428676	0.0436915	0.0453342	0.0379184	0.0527509	0.0618118	0.0698707	0.0579256	0.0661522	0.0550993	0.0420435	0.0609622	0.0589132	0.0254575
	rs2283487	3969886	A<G	0.170931	0.130456	0.160195	0.122372	0.0980541	0.125356	0.136527	0.107182	0.108358	0.081893	0.0681905	0.101744	0.0961845	0.101163	0.142747	0.0830386	0.0716095	0.0518867	0.108419	0.0843349	0.0661986	0.0629405	0.0659237	0.0737676	0.0960853	0.0797796	0.0758762	0.0895653	0.0872293	0.0946834	0.118213	0.0607879	0.0741738	0.0423124	0.0481383	0.047304	0.0471442	0.0715752	0.0721125	0.0759997	0.0698209	0.0584824	0.0443554	0.0508893	0.0606638	0.0560722
				0.234161	0.156343	0.218035	0.153346	0.135806	0.179553	0.194355	0.106816	0.141175	0.126774	0.0623115	0.166569	0.145708	0.15411	0.174734	0.0697533	0.107287	0.0664583	0.118625	0.11827	0.0987434	0.0735965	0.0596158	0.116349	0.143592	0.139517	0.116232	0.153035	0.124314	0.133701	0.159331	0.0626522	0.0603121	0.0506688	0.101028	0.0657184	0.0721967	0.102911	0.0963123	0.107958	0.0983595	0.0841289	0.0790971	0.0874512	0.0610785	0.0442559
				0.140247	0.107508	0.1306	0.0855239	0.0917936	0.111792	0.105502	0.0650083	0.0853963	0.0788434	0.0649995	0.107322	0.0957224	0.071612	0.0969448	0.0521765	0.0462351	0.0414672	0.0767307	0.0740461	0.064989	0.0601502	0.0607653	0.0774596	0.0924007	0.0846927	0.0860486	0.0763479	0.0655698	0.0718924	0.0889457	0.0479813	0.0446506	0.03782	0.0379408	0.0284977	0.0469216	0.0631696	0.0653212	0.0694958	0.0650125	0.0623569	0.0611097	0.0534322	0.0467612	0.0433962
	rs17136624	3996282	A<G	0.181379	0.146109	0.166891	0.131734	0.100312	0.124841	0.152013	0.109118	0.10586	0.0930976	0.0842949	0.112838	0.102736	0.118152	0.140182	0.0857237	0.0703591	0.0763726	0.107567	0.0760889	0.08147	0.076954	0.0733831	0.0942247	0.105635	0.0841561	0.0823906	0.0868008	0.107908	0.0969563	0.131966	0.0660177	0.0802721	0.0524972	0.0446231	0.0650998	0.0622097	0.0754186	0.0719548	0.0662283	0.0542553	0.0803192	0.0816352	0.0625793	0.0682175	0.0553858
				0.219286	0.163399	0.191321	0.133609	0.145148	0.171566	0.158265	0.087753	0.128611	0.137715	0.10955	0.157066	0.138118	0.117187	0.143459	0.0823162	0.0679666	0.0914804	0.10663	0.127504	0.119173	0.0875113	0.108757	0.115232	0.130016	0.11928	0.119112	0.11939	0.0926478	0.120034	0.132098	0.0645158	0.0713673	0.04447	0.0666832	0.0633806	0.0776631	0.0805396	0.0985288	0.115713	0.108624	0.105089	0.0909619	0.0962759	0.0726691	0.0538247
				0.126684	0.106168	0.12083	0.0950356	0.078723	0.087799	0.103928	0.0606249	0.0916139	0.066922	0.0428791	0.0831063	0.0829373	0.0737839	0.0916546	0.051694	0.0423183	0.0481675	0.08517	0.0585457	0.0579278	0.0339907	0.0387041	0.0642008	0.074852	0.0724325	0.0783281	0.0640127	0.0754635	0.0705445	0.0832944	0.0436772	0.0431632	0.0303794	0.0335904	0.0341278	0.0541727	0.0590011	0.0805244	0.0549508	0.0629354	0.0577117	0.0435258	0.0368151	0.0303706	0.0385778
17p13.1	rs9788972	8919630	A<G	0.154489	0.136331	0.147008	0.117828	0.0927838	0.117295	0.13288	0.0805012	0.116036	0.0636342	0.0795376	0.108106	0.088094	0.118976	0.132306	0.0811494	0.0479768	0.0716519	0.0972623	0.0456102	0.0495751	0.0713414	0.0621529	0.0918544	0.0646815	0.0694355	0.0960535	0.108112	0.106738	0.106404	0.10542	0.0483919	0.062112	0.0505178	0.0561202	0.0824069	0.0719975	0.07632	0.0884189	0.0453879	0.0368577	0.0598295	0.0450916	0.0685562	0.0587281	0.0549429
				0.243906	0.231176	0.211371	0.202395	0.146959	0.150373	0.193834	0.115535	0.177283	0.119214	0.136701	0.146139	0.130838	0.142353	0.187822	0.109829	0.072074	0.138374	0.175871	0.105212	0.0892513	0.0980991	0.103812	0.112445	0.127564	0.133715	0.131978	0.127512	0.106886	0.156895	0.155804	0.106894	0.0890725	0.0695592	0.0384361	0.0946439	0.133962	0.143079	0.148397	0.0936433	0.10271	0.0664774	0.0843607	0.0822139	0.0622382	0.0850007
				0.123595	0.111343	0.122489	0.106081	0.0838075	0.0972304	0.111793	0.0772019	0.0884064	0.06551	0.0715473	0.0868062	0.0759829	0.0801826	0.106636	0.065581	0.0509601	0.0409317	0.0858456	0.0547922	0.0531206	0.058006	0.0541429	0.0670093	0.0734979	0.0576183	0.0856684	0.0726906	0.0570472	0.0808596	0.0973272	0.0519344	0.0485012	0.0440914	0.0636899	0.0374649	0.0319108	0.0587962	0.0600805	0.0422852	0.0487247	0.0454092	0.0475497	0.0584406	0.0435709	0.0449487
	rs4791774	8930220:8930232	G<A	0.180274	0.154856	0.169864	0.124984	0.125941	0.143996	0.151075	0.112746	0.108692	0.103894	0.0806358	0.12007	0.0978991	0.0988799	0.148103	0.105328	0.0905466	0.0490476	0.0966108	0.0915739	0.0729826	0.0719631	0.0761246	0.106	0.0914905	0.0772768	0.116362	0.0878564	0.090511	0.107137	0.112699	0.0884086	0.0730032	0.0752025	0.0830496	0.0496339	0.0626897	0.0786481	0.0726228	0.0746459	0.0891368	0.0548634	0.0802542	0.0649639	0.0618255	0.0630516
				0.224749	0.205973	0.212048	0.171989	0.144147	0.153496	0.202332	0.141028	0.138623	0.114345	0.0900223	0.149072	0.117708	0.15676	0.171764	0.086564	0.119841	0.1236	0.1202	0.0631147	0.129374	0.0942201	0.0838647	0.134637	0.123764	0.103092	0.117896	0.123387	0.13491	0.145959	0.147742	0.076399	0.078539	0.103005	0.105182	0.0968159	0.092102	0.107444	0.0970022	0.0706119	0.0397833	0.106064	0.115277	0.0853806	0.0545978	0.0809093
				0.129881	0.0983056	0.123006	0.0951266	0.0820302	0.113131	0.101006	0.0603959	0.0843162	0.0554297	0.073663	0.0964086	0.0705282	0.0764255	0.0963407	0.0514129	0.056091	0.0603491	0.0723801	0.0508104	0.0581351	0.0666632	0.0579418	0.0749883	0.0896945	0.0578325	0.0779553	0.0674821	0.0617798	0.0689685	0.0909047	0.0391774	0.047761	0.0363959	0.0520001	0.0549559	0.0404446	0.0660451	0.0544218	0.0389411	0.0529588	0.0493901	0.0556599	0.0620518	0.0502541	0.0451151
	rs11273201	8930225	A<AACCAAAACCAC	0.172555	0.17307	0.148696	0.141138	0.111072	0.119922	0.149973	0.102118	0.124252	0.102587	0.0801218	0.102412	0.107054	0.116721	0.146034	0.0933832	0.0983501	0.091343	0.100252	0.0791801	0.0901679	0.0623174	0.0716712	0.079853	0.0898435	0.0855337	0.109749	0.102816	0.0985378	0.10779	0.12177	0.059299	0.0801315	0.0755014	0.0871789	0.0722943	0.0909158	0.0698523	0.0734877	0.0635171	0.0801584	0.0798039	0.0846846	0.0666535	0.0656161	0.0645864
				0.196151	0.185335	0.180925	0.160509	0.125879	0.142914	0.164078	0.122518	0.131356	0.115461	0.0925344	0.146532	0.100486	0.136836	0.15629	0.0844609	0.11186	0.124846	0.116264	0.0834102	0.119984	0.0641796	0.0698808	0.107904	0.124722	0.0905037	0.103191	0.140272	0.100525	0.129154	0.136729	0.0496547	0.0668224	0.0947373	0.092099	0.112757	0.0778023	0.0814905	0.103583	0.0812078	0.0631616	0.090395	0.096909	0.0607206	0.0343106	0.0828239
				0.136578	0.105921	0.123535	0.0993271	0.0733339	0.0987901	0.113805	0.0707169	0.100395	0.0704192	0.0526734	0.0729505	0.0713261	0.0868655	0.121554	0.0511787	0.0787202	0.0734436	0.0890188	0.0555464	0.0619144	0.0494774	0.0464316	0.0698959	0.06767	0.0498197	0.0786024	0.0646526	0.0755966	0.0854711	0.0902174	0.0384768	0.0447754	0.0567036	0.0412588	0.0676529	0.060709	0.0715293	0.073366	0.0494769	0.057715	0.0496076	0.0535437	0.0530037	0.0373163	0.0361589
	rs2872615	8929845	C<T	0.157163	0.152731	0.142746	0.132026	0.105325	0.118258	0.145905	0.0992909	0.127026	0.087027	0.0731477	0.0994535	0.0922195	0.107885	0.145277	0.083492	0.0870609	0.0974656	0.0914989	0.0627521	0.0819493	0.0589743	0.0599793	0.0687604	0.0920208	0.0834766	0.0872751	0.0911622	0.0923588	0.115452	0.107459	0.0414026	0.0761099	0.0705215	0.0857072	0.0892666	0.101725	0.069795	0.0724963	0.0545533	0.0588189	0.0807788	0.0745294	0.0574492	0.0742969	0.058764
				0.227251	0.206664	0.196271	0.196561	0.133224	0.172508	0.164493	0.132985	0.163207	0.124785	0.0902844	0.165043	0.139964	0.139853	0.144875	0.108208	0.127815	0.135271	0.155362	0.0996208	0.125719	0.0717134	0.0641021	0.141878	0.137899	0.126262	0.110692	0.144261	0.104651	0.122248	0.134398	0.0792592	0.0883591	0.0893356	0.0945837	0.125648	0.0719591	0.0986971	0.148047	0.0859175	0.0882193	0.0999738	0.0933304	0.0545033	0.0504054	0.0470977
				0.146158	0.107715	0.138893	0.0881887	0.0888836	0.12589	0.119524	0.0782038	0.0830373	0.0809019	0.0713213	0.0953022	0.1057	0.10592	0.107714	0.0685865	0.0702859	0.0576618	0.0828098	0.0705831	0.0723859	0.0543766	0.0580689	0.0882845	0.090079	0.0807107	0.095285	0.0695608	0.0928297	0.0714118	0.0874061	0.0620317	0.0640583	0.0526093	0.0444015	0.0504548	0.0405697	0.0660508	0.0696027	0.0635351	0.0466806	0.0702163	0.0611209	0.0558758	0.0495221	0.047254
	rs1880646	8929845	G<A	0.157066	0.159043	0.144364	0.142765	0.106847	0.122535	0.153346	0.111436	0.128037	0.0987416	0.0835738	0.104874	0.103514	0.0988246	0.152365	0.101259	0.0887034	0.0915109	0.0887825	0.0651236	0.0948033	0.0668785	0.0739333	0.0832831	0.0919034	0.091597	0.100465	0.0908671	0.0931086	0.115924	0.128082	0.0620904	0.0878073	0.0565803	0.0796134	0.0906447	0.0931083	0.0614283	0.0649057	0.0604718	0.0611125	0.0792337	0.0912684	0.0630577	0.0687361	0.0735299
				0.214227	0.207202	0.18994	0.180858	0.133523	0.153802	0.188771	0.142438	0.153794	0.120245	0.0946167	0.126637	0.126831	0.163863	0.175987	0.124479	0.111909	0.118594	0.153806	0.098056	0.11579	0.0832827	0.0826115	0.0897978	0.103548	0.116069	0.0983282	0.140441	0.127723	0.138498	0.148163	0.0834324	0.0799665	0.0905487	0.105959	0.109434	0.0846922	0.108663	0.134996	0.0774049	0.069095	0.0673532	0.104061	0.058802	0.0535166	0.0866468
				0.129885	0.0896159	0.12556	0.0767027	0.0711367	0.113283	0.113149	0.0668387	0.0714958	0.055787	0.0635748	0.0873599	0.088016	0.0926101	0.10987	0.0512395	0.0704034	0.0558622	0.0711995	0.0490175	0.0513183	0.0475928	0.065283	0.0884468	0.0746008	0.0663961	0.0861654	0.0850448	0.0774009	0.0741528	0.0839795	0.0381055	0.0564235	0.0538214	0.0322048	0.0540073	0.0408281	0.0529158	0.0606078	0.0478531	0.0408053	0.0440733	0.0461941	0.0568933	0.0476885	0.0414086
	rs12944377	8947708	C<T	0.186768	0.164626	0.175143	0.13033	0.117435	0.159928	0.163648	0.119525	0.108481	0.096847	0.0919071	0.137292	0.116414	0.117369	0.158894	0.115901	0.0842028	0.0544763	0.100158	0.077476	0.0752535	0.0705532	0.0855764	0.115599	0.109577	0.0928687	0.122472	0.10249	0.088961	0.127321	0.128191	0.0905685	0.0869871	0.0743071	0.0953787	0.0530504	0.0622085	0.0709716	0.0789359	0.0679727	0.0764178	0.0597224	0.0691805	0.0719069	0.0796456	0.0727224
				0.22179	0.195662	0.208034	0.166176	0.140069	0.15115	0.196051	0.135459	0.137102	0.114721	0.0942553	0.133349	0.11118	0.131139	0.183324	0.084431	0.100647	0.128435	0.122588	0.0907604	0.123416	0.0905626	0.0801568	0.131776	0.109235	0.0988742	0.107371	0.115663	0.114421	0.16338	0.143512	0.0579853	0.0618531	0.0910444	0.0851903	0.0994652	0.0799584	0.10347	0.102468	0.0898775	0.061868	0.107619	0.0964905	0.0755021	0.0262112	0.0840809
				0.146114	0.122574	0.123564	0.114123	0.101496	0.107197	0.105591	0.0775111	0.108432	0.0746463	0.0882634	0.0822111	0.0662765	0.0787413	0.106294	0.0655689	0.0657124	0.0754428	0.0879051	0.0661173	0.0527717	0.0759988	0.0772261	0.0819496	0.0806178	0.0572685	0.0755751	0.0720296	0.0669196	0.0857801	0.0882205	0.0496627	0.0599684	0.0497673	0.0522287	0.0641838	0.0563658	0.0757697	0.0590686	0.0483705	0.0667193	0.0428128	0.0610911	0.07623	0.0453191	0.065331
17q21.32	rs4968247	44988703	C<T	0.190581	0.162531	0.17183	0.135106	0.121436	0.131422	0.169303	0.124599	0.106274	0.100023	0.0793156	0.111073	0.129186	0.139033	0.151601	0.1003	0.120391	0.107601	0.0999701	0.0830702	0.102517	0.0709228	0.069413	0.0960505	0.0735395	0.104014	0.104202	0.110705	0.118323	0.123473	0.124289	0.0730271	0.111823	0.0957941	0.0976272	0.0951828	0.0806121	0.0770353	0.0738648	0.0711106	0.0618652	0.101722	0.0622181	0.0684607	0.040816	0.0617641
				0.230857	0.140583	0.225269	0.154001	0.115024	0.186127	0.190769	0.0798391	0.161495	0.0872145	0.110612	0.180911	0.154319	0.164017	0.17725	0.0702633	0.0690898	0.0849683	0.156685	0.0811281	0.0656501	0.0922248	0.0771716	0.149203	0.135558	0.126749	0.139986	0.164664	0.12503	0.127099	0.143313	0.0569257	0.0843049	0.0645604	0.0443833	0.0682525	0.0562275	0.127115	0.130628	0.0731247	0.0471231	0.0598386	0.0664636	0.0786888	0.0496477	0.0650485
				0.167751	0.131702	0.150952	0.118349	0.0802216	0.12631	0.137629	0.0813209	0.108168	0.0888816	0.0727831	0.11314	0.0884172	0.110445	0.124469	0.0568009	0.0682731	0.0748015	0.0964892	0.066859	0.059862	0.0581286	0.0723896	0.0915552	0.102802	0.0811665	0.0961381	0.0914811	0.0827698	0.0909184	0.11297	0.0394935	0.0572602	0.0323988	0.0535029	0.0739678	0.0502736	0.0682716	0.0672566	0.0792983	0.0482281	0.0592119	0.0543629	0.0564562	0.0632638	0.0667512
17q22	rs227731	54773238	G<T	0.217128	0.182825	0.189507	0.152384	0.144993	0.143237	0.168615	0.116513	0.129764	0.132496	0.110867	0.128334	0.114566	0.119	0.160774	0.0977071	0.102491	0.0872999	0.103125	0.103207	0.118761	0.101777	0.0651526	0.104888	0.091944	0.114103	0.12132	0.101602	0.105377	0.106199	0.139313	0.069752	0.0841205	0.108577	0.0748578	0.0512926	0.0806962	0.0875751	0.076712	0.106731	0.0515765	0.0972744	0.131424	0.105689	0.0700091	0.0788667
				0.223649	0.202129	0.204692	0.128491	0.177432	0.141016	0.189841	0.10002	0.137952	0.166892	0.109838	0.125208	0.100598	0.174913	0.154335	0.0786852	0.0910575	0.104701	0.13373	0.124457	0.16327	0.0954309	0.0843281	0.0806156	0.103522	0.108395	0.112396	0.163418	0.111617	0.127715	0.130556	0.0798997	0.0735082	0.0787221	0.0596809	0.0912311	0.104326	0.10099	0.111371	0.116978	0.0611842	0.12855	0.137407	0.117933	0.0991557	0.074287
				0.187613	0.167396	0.163337	0.121496	0.142866	0.151648	0.144621	0.104572	0.0920499	0.140242	0.103998	0.132768	0.14551	0.118595	0.14004	0.104494	0.0847663	0.03805	0.0888344	0.105462	0.13344	0.0987441	0.079403	0.120698	0.0937726	0.122653	0.115798	0.0857624	0.0840525	0.118969	0.11267	0.0795268	0.076537	0.0803624	0.0728565	0.0293621	0.0366829	0.0735329	0.0650581	0.103216	0.0706759	0.0943578	0.116939	0.097229	0.0843322	0.0808264
17q23.2	rs1588366	61076428	G<A	0.172464	0.145318	0.158902	0.138793	0.117538	0.130582	0.138729	0.0943576	0.141077	0.104845	0.0769105	0.119557	0.0993435	0.109071	0.131339	0.0879612	0.0499939	0.106419	0.10427	0.0637904	0.0744155	0.0682458	0.047314	0.0922671	0.0856084	0.0887624	0.0931683	0.105186	0.0856391	0.108459	0.110705	0.0826005	0.0634505	0.0449144	0.0278121	0.0669499	0.057749	0.0957261	0.0942941	0.058719	0.0541296	0.0751621	0.0507246	0.0680368	0.0548116	0.0349567
				0.213701	0.19207	0.183045	0.16267	0.150291	0.186786	0.16029	0.101318	0.139128	0.133221	0.120692	0.172213	0.126112	0.132619	0.161557	0.0611557	0.0526368	0.0891158	0.129572	0.112482	0.0962155	0.103467	0.129312	0.139766	0.122185	0.115292	0.138481	0.135932	0.0984837	0.141105	0.133144	0.0440592	0.0573807	0.0670513	0.0521917	0.0710358	0.0736302	0.121097	0.076781	0.0928523	0.105163	0.0917022	0.0726816	0.101025	0.0798837	0.100818
				0.142397	0.112351	0.128451	0.100555	0.067151	0.102348	0.125733	0.0782055	0.0911582	0.0667791	0.0387438	0.0919454	0.0908386	0.0995608	0.11713	0.0577434	0.0494301	0.0618907	0.0815266	0.0615859	0.0533131	0.0360667	0.045042	0.0900603	0.0800515	0.0831637	0.0860866	0.0854427	0.0985694	0.0913396	0.0964666	0.0499357	0.0521778	0.0334547	0.041795	0.0422009	0.0518662	0.0638807	0.0730055	0.0533636	0.0278617	0.0508886	0.0500066	0.0363783	0.0262696	0.0376465
20q12	rs13041247	39269074	C<T	0.19475	0.142424	0.187453	0.126188	0.123461	0.148567	0.175532	0.0846524	0.120511	0.108615	0.0976974	0.126023	0.101492	0.128556	0.173137	0.0840412	0.0651964	0.0865993	0.118756	0.0915535	0.09227	0.0826163	0.0922128	0.126829	0.0771652	0.0864785	0.103001	0.113119	0.10983	0.13876	0.150568	0.0782789	0.0469181	0.0544207	0.0782236	0.061381	0.0776268	0.0932169	0.0949975	0.0956201	0.0687442	0.0755599	0.0884878	0.0801781	0.057902	0.0666111
				0.195581	0.154903	0.18323	0.14823	0.137304	0.152366	0.185518	0.127834	0.13256	0.123972	0.109042	0.131307	0.108745	0.142977	0.151829	0.11728	0.0846181	0.0676372	0.112033	0.100007	0.0906421	0.0956291	0.0689239	0.12726	0.136527	0.0777475	0.106316	0.131828	0.141185	0.11701	0.151742	0.083125	0.0751161	0.0662318	0.0472784	0.0737532	0.0520132	0.0808205	0.0996107	0.0955941	0.0833379	0.0716307	0.0847713	0.0927403	0.0879066	0.0537151
				0.135062	0.119638	0.126769	0.101947	0.0778378	0.0976249	0.113768	0.0652211	0.108097	0.0684903	0.0611968	0.0714026	0.0846554	0.0928128	0.104709	0.046964	0.0641368	0.0846269	0.0786832	0.0584658	0.0532825	0.0460759	0.0606296	0.0560602	0.0691253	0.0764704	0.0808635	0.0821753	0.0820172	0.0787861	0.0942406	0.0404918	0.0333089	0.0535802	0.0433589	0.060588	0.0689724	0.057282	0.063882	0.0563339	0.0471557	0.0447161	0.0547493	0.0451767	0.0551911	0.0401786
	rs6129653	39275603	T<C	0.182268	0.144338	0.172956	0.128553	0.107689	0.131808	0.179552	0.101461	0.114384	0.0912625	0.0801867	0.096558	0.0874378	0.116635	0.170944	0.0922638	0.0683362	0.0919008	0.10137	0.0761915	0.0806591	0.0571485	0.0712227	0.0961619	0.0788476	0.0866232	0.0751246	0.095365	0.102732	0.112381	0.150447	0.081964	0.076973	0.0690166	0.0528646	0.0749198	0.0799706	0.0711216	0.0764822	0.080725	0.0421928	0.100017	0.0892188	0.0504701	0.0540787	0.044618
				0.209969	0.167056	0.191354	0.142385	0.134198	0.172318	0.149091	0.0922348	0.139847	0.116285	0.126445	0.133478	0.133553	0.124512	0.122754	0.0781151	0.0647255	0.098361	0.12098	0.105289	0.0825544	0.0903965	0.112128	0.11003	0.123654	0.118999	0.0997585	0.118921	0.115182	0.0920143	0.108689	0.065354	0.0700411	0.0543696	0.0528228	0.0986139	0.079726	0.102849	0.0870636	0.064757	0.103072	0.0846391	0.0594388	0.0729815	0.0475795	0.0895154
				0.154044	0.137042	0.122843	0.123055	0.105618	0.107711	0.11277	0.0819117	0.120351	0.0993037	0.0752308	0.0964805	0.0870236	0.0808282	0.113984	0.0641517	0.0734529	0.100917	0.0889589	0.0875702	0.0714633	0.0590238	0.0712461	0.0901401	0.0857968	0.0849712	0.0743316	0.0746338	0.0561497	0.0873093	0.0820097	0.056728	0.0486616	0.0693458	0.0598287	0.0874173	0.0722227	0.0731202	0.0690206	0.0724355	0.0650692	0.064489	0.0613535	0.0560133	0.05653	0.047799
	rs6072081	39261054	A<G	0.207942	0.142591	0.199898	0.133088	0.107956	0.13891	0.183929	0.104757	0.114027	0.113659	0.093495	0.120103	0.118787	0.122846	0.178024	0.0851452	0.0730091	0.0847991	0.0973017	0.108381	0.0971245	0.0774345	0.0838693	0.1239	0.0956229	0.105264	0.119726	0.111314	0.105632	0.138905	0.137928	0.0766059	0.0549239	0.0380977	0.062622	0.0566776	0.0691874	0.0847327	0.0715434	0.0870788	0.072742	0.0903457	0.085835	0.0768853	0.0634184	0.0684457
				0.209976	0.174586	0.186391	0.144648	0.152462	0.146024	0.174395	0.105278	0.131794	0.133078	0.103979	0.137531	0.12448	0.14083	0.155336	0.0891833	0.0973114	0.0967173	0.1186	0.130155	0.0914406	0.092961	0.0714844	0.130065	0.138051	0.115383	0.107281	0.113276	0.134464	0.119006	0.130175	0.0566935	0.086757	0.0790373	0.0536497	0.0759918	0.0796711	0.0917975	0.0904378	0.0998835	0.0993016	0.0704684	0.080518	0.0948431	0.0618036	0.0748719
				0.140829	0.124282	0.129644	0.108491	0.0806601	0.113533	0.118151	0.0704454	0.117658	0.0763279	0.0638098	0.10653	0.0937293	0.0892067	0.120421	0.0581802	0.0635196	0.0854633	0.0920072	0.0789166	0.0524232	0.0522199	0.0617477	0.0823488	0.0922466	0.0909501	0.0831589	0.0873137	0.0612323	0.0995647	0.0857885	0.0482271	0.0565368	0.0539391	0.0320064	0.0548862	0.073166	0.0744041	0.0700818	0.0750905	0.0616875	0.0484818	0.0572671	0.0574974	0.0500885	0.0447489
[truncated: 17 more columns]

## Sheet: CCA_PVAL
Region	Lead SNP	Location (bp)	Alleles	Segment 1	Segment 2	Segment 3	Segment 4	Segment 5	Segment 6	Segment 7	Segment 8	Segment 9	Segment 10	Segment 11	Segment 12	Segment 13	Segment 14	Segment 15	Segment 16	Segment 17	Segment 18	Segment 19	Segment 20	Segment 21	Segment 22	Segment 23	Segment 24	Segment 25	Segment 26	Segment 27	Segment 28	Segment 29	Segment 30	Segment 31	Segment 32	Segment 33	Segment 34	Segment 35	Segment 36	Segment 37	Segment 38	Segment 39	Segment 40	Segment 41	Segment 42	Segment 43	Segment 44	Segment 45	Segment 46
1p22	rs560426	94553438	C<T	0.106313	0.140918	0.330435	0.192282	0.567199	0.33665	0.300311	0.656489	0.0273851	0.784434	0.417446	0.584515	0.113042	0.421859	0.159129	0.536509	0.380864	0.0130021	0.0450529	0.449469	0.620746	0.302524	0.227229	0.439557	0.466733	0.252182	0.331285	0.699007	0.766041	0.346201	0.156011	0.150319	0.275991	0.132397	0.101207	0.000258387	0.00273698	0.0248572	0.30606	0.636384	0.74523	0.358508	0.600042	0.482192	0.234477	0.360667
				0.0293498	0.398708	0.121264	0.376965	0.374414	0.368843	0.0701351	0.814597	0.415294	0.432956	0.32764	0.322847	0.387278	0.121232	0.194044	0.725665	0.433415	0.0825901	0.4096	0.163187	0.606723	0.193012	0.154573	0.451417	0.244627	0.477915	0.468931	0.415298	0.196571	0.0175529	0.392448	0.91704	0.566828	0.352279	0.164389	0.415214	0.155552	0.326803	0.633478	0.0608866	0.562497	0.231424	0.33862	0.139115	0.102747	0.14681
				0.352316	0.894991	0.158813	0.90049	0.692321	0.58591	0.519558	0.714796	0.848477	0.479729	0.335371	0.700612	0.569852	0.511238	0.552533	0.891514	0.604644	0.993241	0.44373	0.23974	0.697773	0.447488	0.435683	0.488087	0.900511	0.656752	0.424811	0.629082	0.433466	0.131528	0.867474	0.742627	0.836783	0.879467	0.762015	0.979643	0.93921	0.326319	0.928303	0.299511	0.166642	0.450137	0.768095	0.313484	0.413195	0.494153
	rs481931	94570016	T<G	0.642033	0.337097	0.554708	0.114124	0.960577	0.702461	0.221863	0.102365	0.0287424	0.676343	0.868304	0.498831	0.800135	0.433533	0.170784	0.21727	0.196267	0.139008	0.0351601	0.293833	0.975399	0.541275	0.94467	0.560693	0.518993	0.79546	0.680826	0.408171	0.941832	0.272504	0.184915	0.202558	0.337952	0.381173	0.391252	0.145952	0.276044	0.11929	0.0459535	0.856912	0.46331	0.707563	0.829834	0.216343	0.849225	0.968693
				0.763365	0.547035	0.961481	0.310623	0.143121	0.892346	0.951075	0.345651	0.221268	0.361707	0.475134	0.605234	0.655902	0.760814	0.907049	0.446842	0.352938	0.487267	0.263455	0.204547	0.260437	0.556306	0.719471	0.275059	0.857474	0.50024	0.720552	0.544578	0.856356	0.596704	0.884272	0.215409	0.6587	0.588134	0.687468	0.522935	0.310898	0.406202	0.198698	0.182509	0.375095	0.581871	0.186713	0.53324	0.503582	0.839844
				0.261976	0.131852	0.226591	0.399478	0.152949	0.169536	0.505731	0.230269	0.611191	0.0442973	0.69735	0.209818	0.128237	0.372972	0.37249	0.22445	0.358927	0.98545	0.289474	0.00265069	0.164267	0.798923	0.834689	0.0742001	0.486227	0.60383	0.0985985	0.286597	0.839151	0.286953	0.472425	0.478331	0.365667	0.524914	0.0970153	0.449738	0.827212	0.188917	0.886654	0.0485514	0.0170157	0.719968	0.00866671	0.477713	0.881171	0.766737
	rs4147803	94582293	C<G	0.624846	0.596834	0.653248	0.38139	0.636907	0.43425	0.174044	0.43748	0.0780826	0.241308	0.81848	0.879397	0.772957	0.317837	0.444533	0.325469	0.562594	0.497913	0.072886	0.118056	0.53464	0.511813	0.754034	0.566495	0.718996	0.676979	0.28589	0.604009	0.689734	0.294185	0.428264	0.2665	0.476684	0.934156	0.478403	0.718657	0.279392	0.392446	0.317722	0.872914	0.149996	0.357433	0.754881	0.222308	0.584119	0.66052
				0.548759	0.0158631	0.81171	0.0412011	0.00305749	0.847545	0.575675	0.270283	0.00857998	0.00940356	0.133439	0.77323	0.828259	0.794655	0.806757	0.129748	0.406956	0.0305803	0.0274714	0.0595312	0.070911	0.633319	0.323383	0.733144	0.52255	0.566774	0.669488	0.312815	0.772998	0.343374	0.845089	0.14181	0.69164	0.668974	0.644496	0.0542625	0.0195655	0.707135	0.111979	0.121631	0.208885	0.292378	0.0233613	0.491931	0.523415	0.81605
				0.925729	0.599697	0.855909	0.88652	0.607751	0.631219	0.323288	0.66157	0.733517	0.249375	0.918848	0.921951	0.640179	0.0389158	0.636779	0.671084	0.616758	0.917598	0.220632	0.105827	0.452933	0.94149	0.980936	0.874862	0.514476	0.922483	0.581504	0.404725	0.048825	0.630983	0.451134	0.739159	0.808028	0.545629	0.0545783	0.657001	0.992626	0.44863	0.584352	0.197249	0.557193	0.594035	0.0391463	0.804794	0.916479	0.74937
	rs66515264	94558110	T<G	0.192292	0.025491	0.279296	0.0537863	0.0969993	0.478926	0.297299	0.497014	0.155945	0.388547	0.105594	0.678643	0.430995	0.6167	0.489979	0.510441	0.229878	0.30416	0.0774681	0.241487	0.584184	0.0546543	0.0952107	0.316419	0.286411	0.28968	0.228075	0.382723	0.667238	0.61088	0.493496	0.0971208	0.606862	0.179081	0.196483	0.411671	0.284791	0.0414876	0.328547	0.715921	0.635579	0.0632331	0.930568	0.2443	0.0170728	0.12559
				0.429512	0.949379	0.135339	0.993792	0.479512	0.710726	0.00176536	0.81094	0.818014	0.453691	0.561779	0.887714	0.37414	0.00668346	0.0320562	0.917739	0.338069	0.861784	0.879534	0.24685	0.525984	0.188932	0.164624	0.622477	0.738092	0.442316	0.829701	0.0048497	0.0101256	0.0693021	0.0840568	0.6996	0.836687	0.593883	0.258267	0.905025	0.39428	0.925406	0.870261	0.392569	0.111449	0.379763	0.41819	0.192188	0.500657	0.0730893
				0.421808	0.121872	0.579067	0.0421538	0.11389	0.921052	0.330578	0.120921	0.164923	0.468337	0.114164	0.98716	0.585833	0.614257	0.226156	0.0211751	0.50061	0.912463	0.0183542	0.835976	0.36411	0.415335	0.211385	0.712678	0.952856	0.820308	0.180032	0.201018	0.621513	0.380315	0.299958	0.263019	0.0052438	0.180068	0.493539	0.649489	0.939666	0.00995768	0.411872	0.569476	0.778416	0.626631	0.567378	0.623802	0.114438	0.270311
1p36	rs742071	18979874	T<G	0.196138	0.065697	0.699727	0.0603299	0.358145	0.3648	0.877785	0.759464	0.0232199	0.133464	0.698384	0.415733	0.302035	0.911611	0.753924	0.802313	0.450458	0.284905	0.0124472	0.102289	0.645545	0.396241	0.970607	0.57061	0.250349	0.192507	0.295744	0.759729	0.731274	0.427865	0.635051	0.674029	0.701255	0.648271	0.192821	0.695616	0.173299	0.0938812	0.00567623	0.0840797	0.0367088	0.295849	0.593196	0.485867	0.584295	0.968234
				0.652151	0.110341	0.50745	0.314364	0.017139	0.13868	0.609917	0.157658	0.343251	0.0471425	0.101805	0.149921	0.183545	0.302962	0.771834	0.573816	0.257865	0.391217	0.146691	0.427706	0.0619474	0.0335116	0.342465	0.554896	0.263592	0.482581	0.710646	0.480894	0.141467	0.858705	0.573241	0.242749	0.512518	0.466686	0.125087	0.582904	0.183698	0.10788	0.0938743	0.235871	0.140859	0.391794	0.0762846	0.0491433	0.442601	0.216444
				0.0255391	3.09916e-08	0.133271	9.60474e-07	0.00528377	0.491525	0.040394	0.0412758	3.50885e-09	0.00751819	0.000822132	0.753597	0.293029	0.0835816	0.0870257	0.0777117	0.0324033	0.192874	2.24633e-08	0.0272258	0.185473	0.000647451	0.42153	0.499888	0.958499	0.772726	0.0469974	0.0964863	0.032114	0.111746	0.14906	0.3377	0.0814316	0.189962	0.105595	0.342175	0.180381	1.54483e-07	2.78137e-06	0.0609891	0.0811437	0.87492	0.117998	1.40167e-05	0.268948	0.717435
	rs4920524	18978372	G<T	0.270363	0.148505	0.718514	0.13632	0.468478	0.416125	0.889534	0.792149	0.12174	0.198435	0.790346	0.471275	0.204206	0.895878	0.816357	0.827546	0.473233	0.248751	0.0544505	0.223453	0.804344	0.508126	0.952295	0.410852	0.309895	0.12899	0.215492	0.693577	0.771636	0.497524	0.652871	0.796623	0.641436	0.60607	0.302149	0.78459	0.111673	0.120842	0.0226825	0.179912	0.107412	0.48254	0.724747	0.680659	0.667119	0.983829
				0.663223	0.122941	0.571315	0.237229	0.00868264	0.410389	0.672477	0.124642	0.14922	0.0117365	0.0941243	0.517136	0.31979	0.312096	0.917547	0.39251	0.310555	0.379236	0.0449734	0.155725	0.0298036	0.318045	0.110757	0.867585	0.338518	0.566429	0.448734	0.393608	0.299572	0.88252	0.615133	0.344434	0.247479	0.809734	0.137154	0.680087	0.198727	0.0584338	0.0163031	0.0401249	0.124574	0.594137	0.0125196	0.40305	0.873054	0.0890878
				0.107424	1.11473e-07	0.427403	1.18297e-06	0.00622063	0.628987	0.158197	0.0672413	3.31439e-09	0.009291	0.00115852	0.896191	0.501213	0.33126	0.337471	0.177866	0.0271402	0.150442	5.49609e-08	0.0175772	0.338821	0.00149522	0.527551	0.738369	0.957646	0.765675	0.262132	0.190186	0.111202	0.326733	0.536335	0.248849	0.180366	0.14789	0.126842	0.332234	0.0795427	1.73724e-07	1.85158e-06	0.0776903	0.0337897	0.79801	0.343116	9.42506e-05	0.462934	0.710976
	rs9439713	18972776	A<G	0.296326	0.15513	0.739513	0.142463	0.49998	0.468897	0.874562	0.762001	0.13088	0.197298	0.785465	0.538161	0.225036	0.873567	0.806804	0.811644	0.456251	0.268466	0.0596027	0.216474	0.830095	0.490022	0.95584	0.514908	0.346362	0.150902	0.224889	0.652388	0.750925	0.496116	0.630742	0.748391	0.651997	0.567931	0.274471	0.793681	0.131681	0.118158	0.0245523	0.170021	0.0951531	0.504797	0.759418	0.631551	0.619227	0.982547
				0.538369	0.0435872	0.496668	0.141255	0.00593703	0.520095	0.695873	0.076097	0.118106	0.00931259	0.0636946	0.540645	0.351665	0.408837	0.918669	0.389209	0.127243	0.315084	0.0216446	0.162478	0.0175543	0.201609	0.079743	0.882969	0.257779	0.557724	0.344239	0.28049	0.386208	0.831588	0.543046	0.318456	0.327563	0.792152	0.0784486	0.741086	0.208662	0.019874	0.00788605	0.0771481	0.17268	0.437852	0.0170708	0.271842	0.933081	0.0173508
				0.124151	1.48005e-06	0.47894	2.30078e-05	0.00259036	0.593331	0.127328	0.13127	4.50807e-07	0.00673723	0.000634986	0.881723	0.453688	0.175542	0.326305	0.326411	0.0492873	0.231524	1.67791e-06	0.0252987	0.192496	0.000717321	0.378774	0.729575	0.954971	0.775165	0.151022	0.169095	0.0379643	0.24637	0.63865	0.512072	0.289205	0.294517	0.224533	0.499615	0.196393	2.44335e-06	4.66149e-05	0.118152	0.0601334	0.527944	0.302733	7.69685e-05	0.359096	0.710449
1q32	rs1044516	209959614	T<G	0.380788	0.210182	0.761538	0.203423	0.131159	0.819434	0.682043	0.379207	0.0656926	0.258832	0.351612	0.954875	0.798902	0.785061	0.428646	0.509702	0.117252	0.055121	0.230864	0.486359	0.224261	0.706634	0.960009	0.752414	0.431268	0.840126	0.631239	0.331228	0.872069	0.753023	0.163439	0.883172	0.335637	0.493168	0.419515	0.0444022	0.166512	0.697646	0.315157	0.436171	0.451484	0.708046	0.286567	0.745923	0.699817	0.936833
				0.912589	0.626789	0.731573	0.707826	0.640603	0.598683	0.414303	0.362614	0.392712	0.358083	0.279218	0.882962	0.347308	0.146809	0.614852	0.301231	0.581408	0.442866	0.694881	0.382812	0.602513	0.414381	0.187909	0.90088	0.593918	0.522752	0.665305	0.157847	0.630557	0.665836	0.133742	0.687583	0.399956	0.252083	0.432037	0.72736	0.54642	0.747073	0.745369	0.352052	0.835409	0.43146	0.620618	0.484977	0.299342	0.250835
				0.126284	0.0113934	0.0335975	0.0226372	0.139439	0.135656	0.406526	0.412479	0.12112	0.0012411	0.458842	0.125568	0.423675	0.674657	0.427056	0.33957	0.358751	0.321655	0.185162	0.00441582	0.0719714	0.10533	0.678274	0.467224	0.44502	0.524729	0.377232	0.628006	0.759339	0.31405	0.439589	0.0468182	0.397214	0.589679	0.319721	0.439411	0.309178	0.268682	0.388609	0.00179479	0.0513291	0.720666	0.0167504	0.778539	0.133292	0.866758
	rs2064163	210048819	T<G	0.289048	0.275764	0.546726	0.243122	0.458582	0.723582	0.380065	0.517679	0.149741	0.64892	0.408463	0.783512	0.805032	0.205478	0.260768	0.642689	0.121126	0.102671	0.374919	0.539055	0.568052	0.727911	0.992914	0.552062	0.431998	0.907371	0.816444	0.0702673	0.462882	0.663078	0.0746948	0.54339	0.799043	0.807321	0.340488	0.202718	0.0952519	0.654041	0.300153	0.512838	0.447428	0.788082	0.635882	0.872494	0.683133	0.99867
				0.78663	0.369072	0.566698	0.276309	0.390488	0.641852	0.179993	0.0833451	0.199409	0.499614	0.0608437	0.886941	0.168532	0.14035	0.490411	0.110442	0.4953	0.0723836	0.655077	0.429676	0.695655	0.376617	0.0619952	0.881055	0.657749	0.327695	0.335062	0.0764011	0.667296	0.781311	0.0402042	0.342114	0.0910985	0.242417	0.167515	0.283205	0.313703	0.408679	0.941005	0.46639	0.692692	0.559143	0.826808	0.424719	0.280392	0.196932
				0.21312	0.013906	0.118641	0.0130249	0.238959	0.219036	0.769287	0.589513	0.0388355	0.00170883	0.575591	0.238088	0.251595	0.537104	0.647685	0.625622	0.479127	0.423149	0.0333649	0.0026671	0.370051	0.214088	0.752123	0.57543	0.437269	0.31955	0.195404	0.76058	0.918201	0.548278	0.643973	0.156015	0.838457	0.710944	0.342769	0.408654	0.720935	0.0111923	0.181284	0.00544674	0.0123215	0.847332	0.151624	0.605104	0.409667	0.885971
	rs642961	209989270	A<G	0.353816	0.606364	0.679035	0.282462	0.608954	0.965978	0.352491	0.103241	0.0788735	0.342011	0.122518	0.922027	0.202222	0.406038	0.740173	0.249032	0.0526422	0.0200036	0.94569	0.7627	0.156693	0.217727	0.201628	0.758325	0.97753	0.314796	0.389963	0.435159	0.380842	0.643333	0.407134	0.146893	0.105184	0.374528	0.00392681	0.00526764	0.0518525	0.940337	0.779251	0.379883	0.98366	0.0644245	0.948078	0.409369	0.127391	0.382922
				0.36568	0.595206	0.349183	0.738427	0.612492	0.267709	0.101211	0.403577	0.920845	0.72487	0.812711	0.498237	0.749606	0.748729	0.0176544	0.295738	0.205572	0.703469	0.976716	0.64371	0.717558	0.827436	0.327338	0.778963	0.429497	0.417096	0.0858228	0.79103	0.516543	0.348285	0.00154269	0.790815	0.13557	0.0478138	0.661968	0.652689	0.821388	0.830738	0.730912	0.821144	0.511929	0.285129	0.320125	0.644308	0.908502	0.537112
				0.133875	0.580593	0.0589623	0.430504	0.492613	0.0797482	0.122871	0.189731	0.923037	0.62959	0.314929	0.0782123	0.129862	0.631733	0.0273286	0.118568	0.86034	0.628147	0.496938	0.608012	0.269459	0.183794	0.139795	0.0101157	0.0596848	0.0460511	0.0624683	0.547672	0.638117	0.15467	0.120576	0.239882	0.0117486	0.78144	0.855028	0.856202	0.595031	0.859231	0.733848	0.718377	0.444062	0.218968	0.322641	0.625775	0.175222	0.24083
	rs596731	209993801	A<G	0.333294	0.663888	0.329641	0.594856	0.897355	0.72134	0.454527	0.833715	0.473367	0.848819	0.450936	0.634701	0.72182	0.158491	0.7951	0.704438	0.960954	0.494676	0.495164	0.843569	0.889099	0.852503	0.384387	0.904534	0.401698	0.607064	0.80729	0.096761	0.306235	0.645629	0.601999	0.510771	0.427967	0.946809	0.124251	0.898131	0.372743	0.791887	0.411062	0.773975	0.830244	0.751187	0.973966	0.986571	0.930944	0.807601
				0.127416	0.351949	0.0596671	0.475635	0.650725	0.155056	0.256589	0.230582	0.457147	0.550522	0.476058	0.238159	0.214005	0.283138	0.230044	0.762434	0.204542	0.487744	0.709086	0.429213	0.473167	0.915044	0.420997	0.10348	0.246212	0.106912	0.289643	0.132345	0.315097	0.664021	0.13736	0.586556	0.453506	0.32765	0.575214	0.603007	0.619574	0.396854	0.486812	0.54703	0.25934	0.824355	0.145805	0.682229	0.834203	0.467104
				0.0169917	0.0663079	0.00734433	0.485395	0.104388	0.0527799	0.0282427	0.263212	0.847947	0.00509585	0.443138	0.0466962	0.191107	0.249831	0.00492499	0.0928097	0.139561	0.377512	0.682035	0.00244299	0.0118064	0.195693	0.340294	0.0382288	0.00897266	0.123452	0.184857	0.245189	0.66267	0.143322	0.00990262	0.433211	0.0731959	0.0482143	0.242046	0.21169	0.719306	0.877209	0.707631	0.00131109	0.139631	0.822429	0.00138358	0.232406	0.294404	0.188529
	rs742214	209960925	C<T	0.367794	0.174042	0.785763	0.170245	0.111453	0.839871	0.726197	0.371661	0.0571062	0.243371	0.271055	0.968554	0.796251	0.78809	0.484849	0.556407	0.107116	0.0351295	0.224097	0.424503	0.17628	0.658821	0.953369	0.799435	0.44018	0.88685	0.613457	0.391583	0.831403	0.792104	0.165961	0.891551	0.408483	0.440684	0.413606	0.0264318	0.12244	0.667805	0.292136	0.356099	0.393397	0.719348	0.235141	0.721899	0.683552	0.930574
				0.95027	0.709524	0.796122	0.720319	0.598295	0.660458	0.393278	0.256233	0.482519	0.309811	0.216857	0.906074	0.326787	0.158363	0.499329	0.313178	0.453224	0.458819	0.868208	0.39843	0.535942	0.557129	0.132957	0.894589	0.709267	0.489257	0.607491	0.174863	0.600237	0.670314	0.0719962	0.671994	0.388607	0.168239	0.407632	0.732256	0.588456	0.834674	0.778972	0.343533	0.853291	0.392801	0.641279	0.600573	0.440695	0.214501
				0.18942	0.0117183	0.0578798	0.0168894	0.142542	0.160144	0.574662	0.40967	0.0894213	0.000767885	0.470685	0.136962	0.392943	0.798982	0.569814	0.298362	0.422307	0.403858	0.125508	0.00358395	0.0483745	0.126116	0.687556	0.408378	0.521246	0.42694	0.311019	0.648564	0.861562	0.380245	0.596219	0.0350096	0.402607	0.619439	0.345359	0.487552	0.313907	0.191341	0.2782	0.0017698	0.0753039	0.697065	0.0158631	0.861015	0.153138	0.805487
	rs9430019	210050794	T<C	0.35998	0.142914	0.239621	0.2501	0.269725	0.610862	0.48898	0.713288	0.453818	0.533573	0.069167	0.777685	0.713652	0.2006	0.573718	0.829315	0.751609	0.492236	0.478468	0.583487	0.351668	0.115933	0.211669	0.975145	0.370379	0.778271	0.808285	0.0220812	0.680406	0.701459	0.557153	0.585049	0.624654	0.987616	0.0190073	0.572629	0.156653	0.523098	0.332295	0.536065	0.124066	0.46855	0.851399	0.368654	0.416294	0.171351
				0.413389	0.568263	0.298544	0.766678	0.655024	0.180248	0.324826	0.671474	0.793077	0.406384	0.576981	0.0626998	0.413587	0.146206	0.654905	0.824228	0.849585	0.463477	0.868322	0.314464	0.698975	0.831785	0.483488	0.0937073	0.113388	0.286626	0.263056	0.444496	0.352739	0.810745	0.579156	0.963674	0.748864	0.938718	0.940906	0.428086	0.76101	0.817344	0.922965	0.42967	0.236532	0.846289	0.298801	0.470256	0.759898	0.319023
				0.463136	0.116971	0.262586	0.714736	0.21966	0.1922	0.242025	0.840059	0.344127	0.0270795	0.267685	0.27932	0.458518	0.829592	0.138365	0.610766	0.683419	0.705047	0.220881	0.00294629	0.144012	0.0815204	0.306676	0.153934	0.0986883	0.428501	0.795514	0.754322	0.85852	0.360552	0.194263	0.850121	0.676404	0.340351	0.791205	0.633687	0.882046	0.348627	0.445618	0.00315259	0.0637679	0.659635	0.0200347	0.250283	0.0935022	0.215858
2p21	rs7590268	43540125	G<T	0.0697126	0.0632888	0.195178	0.0112896	0.166109	0.569705	0.0402915	0.638007	0.0709669	0.448185	0.0952776	0.853203	0.511748	0.0681692	0.0341885	0.602964	0.950393	0.138629	0.0486204	0.282189	0.255613	0.0841711	0.589223	0.471158	0.520053	0.757693	0.161934	0.00348673	0.233272	0.148486	0.178199	0.375249	0.867255	0.850519	0.735758	0.178593	0.15523	0.00841309	0.00500099	0.709095	0.0482912	0.615888	0.550946	0.00798442	0.745823	0.669734
				0.0993525	0.0461651	0.158375	0.0811013	0.154787	0.388708	0.471275	0.00832019	0.856193	0.308931	0.225703	0.556382	0.241201	0.0511973	0.329986	0.234888	0.0168986	0.236962	0.870912	0.994523	0.348876	0.459604	0.146847	0.510985	0.560752	0.217022	0.190718	0.0527651	0.144078	0.946984	0.0252176	0.48892	0.149519	0.0821443	0.0729361	0.0642526	0.679462	0.457332	0.851588	0.960508	0.992082	0.233248	0.614292	0.75042	0.680886	0.0744826
				0.0301226	0.0414073	0.0682895	0.204092	0.230062	0.370829	0.0205868	0.134434	0.0800215	0.474768	0.187111	0.562971	0.29763	0.00190933	0.0652582	0.720182	0.0874751	0.574834	0.395592	0.286661	0.61219	0.524832	0.166559	0.686728	0.630724	0.766987	0.101512	0.0147803	0.0108922	0.59975	0.011108	0.317042	0.324736	0.203862	0.0628785	0.44727	0.147656	0.339389	0.31458	0.0588531	0.10302	0.159434	0.249599	0.310175	0.367388	0.17961
2p21	rs6740960	42181679	A<T	4.60318e-10	0.00375112	3.6593e-08	2.25442e-05	0.124815	2.61638e-11	0.047086	6.33127e-06	0.00452167	0.2281	0.0944003	2.96233e-12	0.00552044	0.744656	0.0273483	0.00036323	4.08675e-05	0.0115891	0.00962346	0.0877064	0.243122	0.16276	0.0864826	2.07377e-10	2.10492e-05	0.0142726	0.00109941	0.740061	0.512349	0.185047	0.00690366	0.00275227	0.00186248	5.88102e-06	0.00238712	0.014623	0.0171173	0.00476425	0.0120146	0.131672	0.0419618	0.0125911	0.341435	0.231846	0.185766	0.116889
				3.94451e-07	0.0018201	2.69904e-06	0.000888361	0.357778	5.48137e-06	0.0143666	0.000965327	0.0209311	0.507682	0.515167	5.41982e-07	0.0494159	0.7028	0.0327729	0.012305	0.363549	0.0311808	0.0128494	0.788608	0.231691	0.510053	0.495035	1.53423e-05	4.18157e-06	0.0604548	0.258735	0.45131	0.468905	0.0399773	0.188414	0.0353022	0.188079	0.127944	0.0978753	0.0109963	0.271062	0.0537822	0.0315094	0.68928	0.522898	0.563422	0.0462164	0.241435	0.408789	0.592177
				1.73885e-10	4.64215e-09	6.81895e-09	1.57999e-12	0.0229141	4.33227e-09	0.00129797	2.04364e-10	1.47703e-09	0.238016	0.0103854	2.24416e-09	0.00121687	0.00200987	0.00221929	1.28743e-07	3.48631e-05	1.68387e-07	1.95548e-07	0.00136661	0.273555	0.000802322	0.0368477	2.30335e-08	0.000241162	0.000105049	0.0743573	0.00773507	0.0222223	0.0377329	0.000118123	8.20027e-09	1.40398e-06	0.000139852	0.000320705	0.000546062	9.00337e-07	1.24628e-06	0.00182769	0.193264	0.00374212	0.104272	0.253343	0.139828	0.00199811	0.275804
2p24.2	rs7552	16733928	G<A	0.291555	0.167106	0.386144	0.288904	0.486263	0.482533	0.286069	0.293754	0.168739	0.52835	0.813576	0.300538	0.916316	0.313019	0.538192	0.924577	0.316599	0.174571	0.356897	0.698686	0.265932	0.698519	0.691777	0.851109	0.0727333	0.741387	0.942188	0.219965	0.489914	0.520926	0.310274	0.634209	0.880251	0.294873	0.419596	0.594206	0.0574449	0.265	0.302947	0.746421	0.507144	0.228167	0.900333	0.813112	0.961254	0.355732
				0.671412	0.0146471	0.441016	0.0745221	0.339161	0.429613	0.897284	0.767514	0.0111605	0.305197	0.127759	0.256234	0.966697	0.907906	0.7266	0.692143	0.435233	0.743655	0.041344	0.119281	0.466408	0.34086	0.263825	0.793443	0.23823	0.978665	0.262389	0.65725	0.727475	0.435388	0.476593	0.694329	0.0714632	0.632979	0.553	0.836059	0.568285	0.0364957	0.393803	0.59508	0.329447	0.459698	0.64788	0.257625	0.599519	0.024823
				0.0028559	0.0600156	0.0533804	0.0769183	0.0411429	0.01694	0.0497282	0.564554	0.0618407	0.0454981	0.226251	0.0402786	0.0628504	0.212285	0.272853	0.132871	0.351937	0.0286574	0.446678	0.0211929	0.226142	0.283434	0.106322	0.0239154	0.680151	0.0475675	0.0170588	0.258857	0.611245	0.0674804	0.235464	0.72634	0.438853	0.492109	0.184617	0.26501	0.102766	0.251235	0.198413	0.0693756	0.00311983	0.733254	0.176462	0.0827163	0.265038	0.113734
	rs10172734	16733054	A<G	0.392061	0.172859	0.511464	0.298703	0.482121	0.593673	0.327566	0.298792	0.163382	0.48244	0.778537	0.392534	0.954712	0.317723	0.572803	0.868589	0.371529	0.194793	0.401451	0.680059	0.271528	0.759497	0.686919	0.863547	0.089675	0.802848	0.9644	0.245019	0.474971	0.612518	0.306944	0.549386	0.81124	0.335876	0.440682	0.576842	0.050415	0.272938	0.365511	0.705143	0.4433	0.286487	0.877009	0.870412	0.974978	0.348992
				0.69314	0.0200452	0.454362	0.0765603	0.384728	0.489387	0.908382	0.803823	0.00768469	0.363287	0.132806	0.299407	0.980177	0.91902	0.758143	0.68054	0.477547	0.692096	0.0366025	0.151728	0.480576	0.330662	0.301605	0.837845	0.280404	0.99073	0.321896	0.615217	0.772596	0.468858	0.419485	0.729396	0.058372	0.637253	0.626539	0.870294	0.546245	0.0302734	0.477346	0.629188	0.284721	0.478715	0.674303	0.265009	0.592395	0.0354613
				0.00220396	0.0640895	0.0371913	0.0713658	0.0352751	0.0152638	0.0276692	0.569814	0.0554882	0.047833	0.212297	0.0348274	0.0498087	0.158428	0.203787	0.133571	0.372105	0.0322881	0.357168	0.0214588	0.230591	0.269015	0.114172	0.0213414	0.696046	0.0431557	0.0124037	0.209037	0.588733	0.0408015	0.187698	0.685333	0.440578	0.493244	0.192766	0.287052	0.108412	0.199617	0.140594	0.0700164	0.00271578	0.763884	0.157286	0.0711662	0.265664	0.132894
	rs7566780	16729357	G<A	0.27156	0.15687	0.399854	0.2226	0.374114	0.498542	0.263724	0.243441	0.106975	0.376069	0.576682	0.281534	0.916141	0.300743	0.445932	0.680942	0.49498	0.206176	0.23695	0.565279	0.227888	0.651682	0.460707	0.836782	0.0482689	0.602917	0.932563	0.235181	0.456652	0.557771	0.233528	0.318406	0.687379	0.405688	0.617338	0.65596	0.0352223	0.133064	0.234161	0.64489	0.386713	0.121014	0.962903	0.80156	0.956544	0.18964
				0.89326	0.0784258	0.630909	0.286583	0.309688	0.696592	0.9558	0.892438	0.0317178	0.281551	0.128028	0.384007	0.995009	0.920042	0.900223	0.688767	0.579117	0.75936	0.110003	0.134796	0.646307	0.214337	0.538759	0.757191	0.41152	0.996581	0.663683	0.786925	0.674335	0.69467	0.579762	0.670663	0.0554249	0.762899	0.639578	0.90318	0.539706	0.100246	0.575624	0.607681	0.201694	0.58518	0.691443	0.211457	0.462109	0.193442
				0.00879852	0.0835458	0.0530518	0.126629	0.0663732	0.00592107	0.203811	0.237066	0.125016	0.0565199	0.110993	0.0345116	0.0288485	0.179844	0.451183	0.0381894	0.400381	0.0698424	0.552638	0.0132719	0.110978	0.152437	0.0414717	0.014377	0.656829	0.0122039	0.0194675	0.0739428	0.502473	0.204312	0.282926	0.166658	0.202187	0.50689	0.272488	0.660968	0.118421	0.357807	0.379656	0.0265206	0.00368157	0.36405	0.149092	0.0679684	0.148978	0.04419
2p25.1	rs287980	9971366	G<A	0.682042	0.44384	0.722253	0.284738	0.183672	0.940085	0.368848	0.643744	0.140728	0.274254	0.913041	0.92139	0.810426	0.14439	0.459219	0.233057	0.999088	0.267206	0.127093	0.738183	0.243845	0.485223	0.684576	0.996534	0.607491	0.835126	0.523809	0.0168179	0.589348	0.270576	0.334126	0.231288	0.192956	0.936336	0.934554	0.591888	0.238265	0.0985364	0.250784	0.198449	0.459034	0.352848	0.270728	0.333658	0.544249	0.498456
				0.994835	0.591515	0.997601	0.859236	0.549772	0.729867	0.826114	0.895278	0.786834	0.709285	0.500858	0.870212	0.896886	0.627466	0.959881	0.818847	0.823189	0.984565	0.334573	0.303112	0.707249	0.315316	0.382091	0.757808	0.565843	0.846487	0.947713	0.618997	0.681901	0.94496	0.770581	0.976574	0.837795	0.680582	0.846639	0.971062	0.941784	0.387999	0.575857	0.754004	0.0849172	0.407331	0.528642	0.159435	0.76384	0.597473
				0.362892	0.340063	0.488721	0.351488	0.0896463	0.603809	0.507222	0.308991	0.452804	0.0478384	0.0502853	0.460754	0.714454	0.398344	0.898533	0.206531	0.428507	0.561647	0.13207	0.0286549	0.345363	0.0175148	0.56536	0.250992	0.345098	0.825206	0.560518	0.795926	0.530676	0.902993	0.831612	0.0949645	0.533751	0.302095	0.703157	0.94019	0.686922	0.113896	0.288655	0.0162155	0.0173538	0.784654	0.209564	0.135688	0.0819092	0.591505
3p11.1	rs7632427	89534377	C<T	0.602062	0.656878	0.486668	0.629862	0.914472	0.436122	0.592476	0.861146	0.286029	0.960333	0.779326	0.554371	0.520912	0.139552	0.480227	0.975947	0.719271	0.924208	0.120226	0.615485	0.774147	0.171762	0.614456	0.5976	0.707128	0.81607	0.276516	0.728347	0.156512	0.757409	0.209105	0.887086	0.902478	0.775993	0.53911	0.861599	0.80529	0.0914147	0.751133	0.482651	0.784841	0.956496	0.411471	0.243057	0.922248	0.350331
				0.327604	0.907695	0.0977683	0.837535	0.738013	0.306312	0.210202	0.512354	0.89634	0.777974	0.968653	0.195443	0.516902	0.673452	0.0313649	0.757753	0.644718	0.647114	0.757592	0.436645	0.513171	0.93478	0.96506	0.102452	0.09265	0.439032	0.0839811	0.774808	0.44043	0.0368914	0.24384	0.832303	0.586154	0.266402	0.943338	0.538368	0.880898	0.730808	0.873026	0.541101	0.491822	0.538489	0.881929	0.98724	0.981863	0.910648
				0.0198033	0.0602785	0.0343447	0.125662	0.0187673	0.117097	0.364203	0.31098	0.0251566	0.486669	0.027784	0.0468309	0.00817093	0.53124	0.270937	0.0331791	0.465398	0.292327	0.0127256	0.44784	0.467134	0.0209923	0.0109776	0.00258788	0.444522	0.0787	0.0883393	0.542381	0.452397	0.372522	0.115045	0.0337939	0.603793	0.177925	0.90044	0.269389	0.297331	0.038668	0.0974893	0.496729	0.16962	0.615353	0.382913	0.0161603	0.00206678	0.0641562
3q28	rs76479869	189553372	G<A	0.230138	0.0360814	0.133857	0.0149237	0.588309	0.394691	0.0168967	0.937737	0.00572226	0.834819	0.672998	0.343746	0.513132	0.271843	0.0435269	0.881703	0.731011	0.39693	0.028796	0.283841	0.806212	0.296782	0.749941	0.268766	0.935285	0.376312	0.345012	0.264272	0.217299	0.0352676	0.192622	0.954138	0.97146	0.629331	0.944686	0.788431	0.550965	0.24249	0.0380153	0.169522	0.398256	0.647254	0.911696	0.175196	0.399737	0.709859
				0.0583208	0.929944	0.0251187	0.931888	0.686505	0.00717296	0.131563	0.73217	0.798988	0.592168	0.607278	0.11765	0.00715757	0.203812	0.129969	0.342016	0.990719	0.352644	0.677743	0.541021	0.176462	0.391855	0.418624	0.141622	0.32598	0.0954198	0.194028	0.253799	0.111944	0.44461	0.0836583	0.209025	0.504465	0.80987	0.891115	0.388261	0.295797	0.320075	0.767164	0.294692	0.450977	0.099112	0.357171	0.286874	0.214254	0.229281
				0.901368	0.955997	0.631064	0.810044	0.707338	0.570233	0.713587	0.994732	0.792986	0.131244	0.815969	0.560944	0.41292	0.737969	0.641582	0.950768	0.794249	0.872492	0.755836	0.594057	0.155636	0.926598	0.861785	0.143572	0.969588	0.424808	0.261203	0.226951	0.687625	0.785643	0.845924	0.780866	0.971605	0.441748	0.907829	0.588058	0.795872	0.612161	0.517659	0.547952	0.301242	0.820773	0.0901193	0.847299	0.539023	0.940387
3q29	rs338217	197026927	G<A	0.815066	0.958631	0.666805	0.936526	0.95298	0.949285	0.1143	0.889547	0.981173	0.614192	0.999952	0.965625	0.931714	0.390457	0.289013	0.793262	0.733765	0.82318	0.970752	0.680625	0.918911	0.995916	0.883007	0.757047	0.594622	0.976424	0.674327	0.675324	0.684453	0.658907	0.393788	0.90492	0.692749	0.721185	0.636879	0.50504	0.759219	0.948685	0.984939	0.501917	0.37154	0.941711	0.909802	0.975401	0.993315	0.905442
				0.53463	0.229272	0.269961	0.109724	0.763253	0.481441	0.306317	0.190704	0.0644538	0.781883	0.777288	0.301394	0.37158	0.318109	0.270921	0.128811	0.0785223	0.376372	0.408461	0.398873	0.860233	0.423623	0.914044	0.696021	0.0563601	0.827606	0.668303	0.110253	0.280835	0.364788	0.211521	0.105954	0.189458	0.0886158	0.0624174	0.211225	0.55616	0.685825	0.13156	0.531623	0.382676	0.269904	0.827016	0.661242	0.787072	0.952233
				0.0783994	0.0141655	0.315218	0.322302	0.0838846	0.0760066	0.480564	0.547406	0.241004	0.223202	0.039535	0.533584	0.036086	0.664821	0.624301	0.573281	0.783928	0.183327	0.375182	0.721658	0.279435	0.199358	0.0377613	0.595908	0.400505	0.233057	0.119531	0.446486	0.684492	0.104064	0.638329	0.726917	0.304059	0.416984	0.864729	0.536365	0.358045	0.615464	0.130903	0.820072	0.986499	0.095542	0.581514	0.552309	0.107056	0.0251207
4p16.2	rs34246903	4794195	C<A	0.0578317	0.0282273	0.163746	0.0014124	0.0576322	0.137936	0.441034	0.0360244	0.0229014	0.415175	0.0051272	0.054819	0.467384	0.574257	0.704602	0.05309	0.0378702	0.0363176	0.00533375	0.712753	0.503209	0.00290026	0.3528	0.647608	0.0716428	0.351128	0.166447	0.610992	0.848129	0.729319	0.26695	0.00854097	0.0684602	0.0535961	0.368145	0.094477	0.0833734	0.00127203	0.0229608	0.407775	0.669179	0.108094	0.601956	0.00461848	0.00752917	0.444085
				0.233397	0.385793	0.289022	0.209209	0.914018	0.467091	0.370077	0.407433	0.0773729	0.754013	0.974825	0.314946	0.655735	0.217108	0.674191	0.282903	0.223705	0.0866871	0.216918	0.890908	0.845202	0.794968	0.854977	0.476193	0.696897	0.68094	0.28328	0.023442	0.33621	0.791335	0.582069	0.553742	0.205496	0.131917	0.0869611	0.0672432	0.54598	0.472848	0.225646	0.713629	0.704604	0.993587	0.669233	0.996628	0.824829	0.748397
				0.00317715	0.000115204	0.287872	3.11771e-05	8.99175e-08	0.0791352	0.528808	2.28961e-07	0.000833535	0.000602965	5.09894e-08	0.696183	0.0849347	0.799674	0.427296	1.79781e-09	0.424951	0.600685	1.76152e-05	0.00194777	0.0200491	7.02596e-10	0.00130152	0.73961	0.723687	0.124923	0.0439674	0.764274	0.53077	0.619013	0.537249	8.74335e-12	0.259754	0.23545	0.0893615	0.131986	0.492785	8.66271e-07	0.0120035	0.0109496	0.0013727	0.00154371	0.851615	1.69902e-05	2.27471e-10	0.00915252
	rs1907989	4818925	G<A	0.388084	0.566934	0.377389	0.43148	0.277234	0.827668	0.518274	0.217233	0.806558	0.467867	0.271694	0.672204	0.835072	0.928618	0.527915	0.0554613	0.643997	0.331095	0.829213	0.386282	0.675326	0.421677	0.0749922	0.553202	0.915644	0.769916	0.0963933	0.568042	0.730757	0.760638	0.522646	0.273335	0.00551215	0.465242	0.206986	0.063691	0.488198	0.489287	0.623713	0.427468	0.547384	0.840277	0.729774	0.75809	0.201703	0.0710644
				0.0900005	0.297429	0.0676939	0.0551077	0.475085	0.702534	0.137542	0.522186	0.00989343	0.566055	0.160431	0.408964	0.82354	0.275722	0.10699	0.499833	0.0634103	0.20433	0.191489	0.558835	0.793515	0.91508	0.433597	0.276126	0.641792	0.777099	0.527176	0.401207	0.342781	0.353576	0.0868959	0.372025	0.160317	0.048265	0.118033	0.0299228	0.375765	0.0737406	0.104803	0.248126	0.728654	0.969002	0.484452	0.926309	0.786756	0.286815
				0.563866	0.175681	0.385023	0.452158	0.245903	0.402305	0.381859	0.559709	0.352853	0.179682	0.751435	0.379546	0.344483	0.241683	0.684275	0.728516	0.741359	0.402987	0.579229	0.207189	0.275813	0.693441	0.523977	0.340536	0.309729	0.358732	0.764272	0.384043	0.161677	0.984013	0.569496	0.673446	0.655864	0.618212	0.22926	0.909072	0.312336	0.637089	0.353605	0.237097	0.197822	0.263965	0.671694	0.464985	0.337929	0.855193
4q28.1	rs908822	124906257	T<C	0.485754	0.0371865	0.893118	0.228616	0.24151	0.755421	0.628512	0.305327	0.0883176	0.144588	0.455515	0.516836	0.824771	0.284184	0.863127	0.181969	0.441409	0.868513	0.0308097	0.0935925	0.156496	0.328031	0.0765122	0.622425	0.663588	0.909321	0.482136	0.177747	0.339551	0.897034	0.866438	0.0202561	0.510815	0.526969	0.569814	0.964297	0.837033	0.0209099	0.422781	0.165351	0.638339	0.0749416	0.156303	0.329344	0.164415	0.0547816
				0.259193	0.522525	0.407207	0.303464	0.358854	0.557387	0.477401	0.0605036	0.443595	0.591929	0.212247	0.364369	0.152427	0.198987	0.780899	0.0731876	0.38345	0.500015	0.504982	0.598396	0.648731	0.520864	0.50458	0.346636	0.825231	0.315533	0.806103	0.407002	0.113132	0.580081	0.508211	0.0960379	0.2229	0.42992	0.273278	0.338459	0.135031	0.16536	0.480658	0.262454	0.564049	0.90883	0.20248	0.317402	0.983934	0.877701
				0.159083	0.0421187	0.419366	0.30363	0.0549033	0.39662	0.131645	0.955048	0.232449	0.0215122	0.421791	0.448448	0.202846	0.219318	0.838102	0.882211	0.923458	0.405828	0.336778	0.0311285	0.0319189	0.386722	0.423977	0.279789	0.619431	0.277903	0.0858885	0.94471	0.0196419	0.690836	0.829509	0.864838	0.851371	0.990784	0.852301	0.816108	0.592443	0.333213	0.276547	0.00912782	0.099075	0.0468834	0.0417711	0.191394	0.558848	0.19479
5p12	rs10462065	44068846	A<C	0.406411	0.0622716	0.898117	0.0381157	0.312241	0.182635	0.517488	0.185401	0.0161538	0.554905	0.215687	0.124571	0.653757	0.664068	0.323971	0.584363	0.146651	0.0258147	0.0176346	0.28024	0.827731	0.0282557	0.76983	0.576432	0.061101	0.468461	0.290986	0.98141	0.347466	0.487834	0.669597	0.278674	0.559079	0.757903	0.239828	0.0832509	0.00789789	0.0205887	0.0106538	0.343424	0.173469	0.972093	0.635234	0.0872225	0.116314	0.848732
				0.906735	0.211299	0.733404	0.254118	0.635574	0.845335	0.53217	0.473717	0.0940017	0.248278	0.636217	0.855938	0.826592	0.883251	0.184432	0.582625	0.471243	0.131757	0.0718536	0.42059	0.322913	0.622867	0.329874	0.649317	0.928035	0.852106	0.946628	0.723841	0.62684	0.238773	0.721205	0.816043	0.503733	0.605473	0.188608	0.2688	0.322753	0.63441	0.147086	0.957477	0.161286	0.421169	0.852526	0.270689	0.706236	0.414214
				0.438461	0.285568	0.665183	0.258986	0.113735	0.637743	0.37395	0.180441	0.112547	0.332578	0.434657	0.934251	0.603222	0.720098	0.0746187	0.0196436	0.362498	0.163042	0.0349027	0.208763	0.0435406	0.517818	0.211689	0.916367	0.463427	0.906964	0.52522	0.361739	0.336071	0.174805	0.367021	0.315876	0.12647	0.470308	0.434789	0.393358	0.170771	0.160958	0.0172399	0.280127	0.0451558	0.229284	0.0214103	0.676409	0.630229	0.662375
6p24.3	rs9381107	9469238	A<G	0.143647	0.353332	0.0481455	0.315744	0.325025	0.513601	0.0956096	0.247636	0.709935	0.611677	0.420511	0.379998	0.655157	0.15879	0.200351	0.343025	0.493001	0.725732	0.655016	0.594403	0.54085	0.146243	0.442086	0.202367	0.712182	0.707278	0.761428	0.109447	0.566228	0.278464	0.229055	0.194569	0.25248	0.493683	0.380934	0.508165	0.730736	0.389841	0.471836	0.53011	0.977414	0.556857	0.0507683	0.0763511	0.103183	0.492796
				0.00679507	0.175853	0.0169195	0.107283	0.664204	0.0437639	0.0150996	0.0614157	0.178967	0.872696	0.28232	0.595204	0.0241814	0.0350083	0.0128918	0.371655	0.0760657	0.0179181	0.304885	0.756434	0.630687	0.210248	0.378936	0.613401	0.832485	0.447292	0.0654013	0.0145854	0.0176398	0.196424	0.00130576	0.460119	0.657771	0.0522637	0.00356654	0.00329623	0.0764608	0.19838	0.880291	0.729766	0.552657	0.0348797	0.919377	0.276047	0.711299	0.541946
				0.0124312	0.00350088	0.0488697	0.0113436	0.0411578	0.028401	0.185514	0.0201271	0.00473469	0.104785	0.0124275	0.0701354	0.00880996	0.330626	0.0183964	0.0537529	0.142459	0.0350336	0.0163965	0.203757	0.0214093	0.0083053	0.00973567	0.00734709	0.443725	0.0114067	0.0463217	0.202338	0.243342	0.263046	0.0208206	0.0299669	0.0436196	0.213083	0.403973	0.0160514	0.00185079	0.1688	0.0345168	0.177558	0.133353	0.0163782	0.490379	0.165959	0.0478694	0.00449857
8p11.23	rs13317	38269514	C<T	0.326822	0.748572	0.326197	0.741691	0.236056	0.222895	0.520533	0.809004	0.673017	0.363628	0.723346	0.209231	0.904935	0.857563	0.224089	0.211815	0.686104	0.869213	0.827201	0.0269382	0.500071	0.457786	0.909335	0.368836	0.0243984	0.894789	0.437576	0.860852	0.910634	0.593547	0.542381	0.267408	0.102311	0.197466	0.679153	0.632043	0.619002	0.590314	0.219542	0.0660375	0.107499	0.43856	0.123392	0.568245	0.472842	0.85277
				0.0480477	0.0929928	0.0578513	0.142057	0.0879714	0.0306422	0.0869767	0.0450406	0.119976	0.17015	0.0313169	0.123836	0.0331821	0.162796	0.127801	0.0612328	0.00402086	0.0302181	0.0375574	0.390584	0.144284	0.222668	0.0558437	0.0894658	0.294614	0.0480594	0.215176	0.0450493	0.281102	0.0762763	0.0480214	0.204891	0.10265	0.0631242	0.0635001	0.0162235	0.190423	0.229873	0.26658	0.655644	0.318139	0.0528588	0.467559	0.153061	0.152363	0.205903
				0.336395	0.0887981	0.172535	0.0552844	0.136444	0.0126639	0.284466	0.153971	0.15244	0.0501676	0.09727	0.250481	0.0195701	0.893255	0.0970729	0.0333967	0.102366	0.0431581	0.20631	0.319239	0.185825	0.286389	0.127916	0.0874958	0.636131	0.0883095	0.00619681	0.692671	0.881033	0.317707	0.0275633	0.228554	0.0288241	0.0605725	0.111358	0.187272	0.115879	0.0335881	0.528326	0.391118	0.418689	0.00319168	0.805474	0.565005	0.127926	0.389181
8q21	rs12543318	88868340	C<A	0.605547	0.688808	0.864977	0.567783	0.573742	0.908254	0.478316	0.613667	0.489103	0.206544	0.868753	0.744031	0.665884	0.574048	0.465137	0.288377	0.547825	0.235312	0.55983	0.445904	0.173681	0.661134	0.453732	0.889449	0.923404	0.591055	0.780709	0.260531	0.783118	0.771117	0.268768	0.2984	0.220158	0.342371	0.751489	0.201891	0.0163597	0.435376	0.335913	0.33729	0.524221	0.159768	0.330385	0.827825	0.209642	0.635119
				0.0238515	0.55641	0.0432526	0.671957	0.544032	0.324554	0.0783002	0.626001	0.427112	0.604571	0.787493	0.273778	0.197438	0.0280482	0.368245	0.205371	0.505672	0.403699	0.489993	0.666291	0.916758	0.678806	0.753784	0.0753692	0.456254	0.262515	0.741558	0.0490667	0.240426	0.65426	0.231763	0.481711	0.250368	0.511751	0.33789	0.282186	0.802516	0.256669	0.475633	0.321104	0.562623	0.746471	0.748576	0.562483	0.550855	0.664549
				0.117971	0.11947	0.0289431	0.316253	0.0276185	0.0632685	0.253133	0.0118149	0.491872	0.0401342	0.311234	0.143942	0.365958	0.207772	0.352259	0.0361939	0.0465288	0.510856	0.371738	0.713736	0.0659932	0.357802	0.261726	0.620498	0.149103	0.331289	0.263712	0.476934	0.257	0.424424	0.118245	0.00792886	0.238981	0.316527	0.0167118	0.801356	0.336069	0.0804822	0.516227	0.841366	0.586092	0.0618678	0.153696	0.508994	0.165591	0.193419
	rs1034832	88918331	T<G	0.423264	0.123767	0.357422	0.00825435	0.662697	0.459047	0.0292478	0.453265	0.0060228	0.246609	0.64824	0.276187	0.235298	0.018421	0.152001	0.538366	0.406256	0.148482	0.0054447	0.608012	0.254334	0.587168	0.235605	0.593922	0.5774	0.132417	0.244156	0.00224757	0.17344	0.0853264	0.413028	0.493709	0.166647	0.247466	0.752872	0.183286	0.00204129	0.0919189	0.00821403	0.484361	0.799084	0.143479	0.508991	0.494025	0.546764	0.462296
				0.0643645	0.363078	0.321947	0.259202	0.339178	0.258449	0.378685	0.339026	0.373752	0.306242	0.148509	0.52466	0.101992	0.0610887	0.816026	0.39255	0.242237	0.145821	0.509451	0.514167	0.595856	0.0751322	0.498852	0.0929694	0.633259	0.179432	0.490362	0.0469543	0.70978	0.438777	0.477698	0.239793	0.47471	0.324113	0.460913	0.152269	0.228222	0.29857	0.523697	0.432258	0.220407	0.463164	0.446434	0.0856213	0.205201	0.951923
				0.152894	0.241157	0.121078	0.518244	0.0115761	0.0402565	0.185082	0.0662383	0.616762	0.0345238	0.128762	0.167054	0.136657	0.350604	0.304284	0.307658	0.159839	0.276555	0.590551	0.726619	0.0633051	0.135098	0.425849	0.44258	0.136521	0.0884384	0.343752	0.514867	0.318057	0.411449	0.213129	0.0521713	0.456236	0.509431	0.00975031	0.149073	0.349242	0.113111	0.666963	0.399011	0.552093	0.192036	0.174321	0.149909	0.035469	0.220799
8q22.1	rs957448	95541302	G<A	0.262633	0.00504897	0.451371	0.00749369	0.0657219	0.84235	0.19569	0.0135399	0.0733897	0.0940586	0.0460116	0.919122	0.533254	0.462095	0.0501039	0.214217	0.491235	0.0306776	0.124432	0.0579631	0.0772247	0.126927	0.111618	0.903482	0.989874	0.54383	0.969292	0.477436	0.185773	0.163868	0.106122	0.101333	0.744148	0.18552	0.540755	0.0418073	0.19294	0.107642	0.312323	0.00704092	0.0354482	0.70366	0.0492371	0.171454	0.0364083	0.173108
				0.166386	0.143517	0.200187	0.322067	0.160683	0.189886	0.557586	0.374316	0.439227	0.390106	0.0198739	0.298444	0.0582138	0.736194	0.521515	0.437355	0.607449	0.694449	0.351266	0.442685	0.361007	0.287521	0.119313	0.302842	0.559194	0.03464	0.888774	0.970941	0.327718	0.20473	0.887377	0.313381	0.638785	0.436631	0.717895	0.168949	0.264797	0.372006	0.0851734	0.342703	0.298209	0.409965	0.452194	0.293903	0.400272	0.0475451
				0.852872	0.540595	0.731746	0.623585	0.205054	0.461747	0.277402	0.978938	0.275001	0.40916	0.780467	0.666559	0.60619	0.594155	0.47774	0.615601	0.953029	0.406129	0.578503	0.055883	0.552063	0.631562	0.436548	0.688287	0.603955	0.349894	0.438127	0.427278	0.475358	0.72224	0.379027	0.903105	0.937597	0.578214	0.770032	0.53294	0.363749	0.320291	0.461996	0.0947663	0.180543	0.492304	0.711205	0.839546	0.321036	0.820096
	rs12681366	95401265	C<T	0.145865	0.0142273	0.488872	0.0488735	0.16336	0.957063	0.225318	0.0363768	0.345453	0.0603321	0.0759827	0.977934	0.717556	0.787259	0.321914	0.153599	0.414737	0.271494	0.241762	0.0780891	0.0303735	0.0670003	0.521638	0.767571	0.796404	0.428307	0.932985	0.956282	0.399876	0.942778	0.0730507	0.125564	0.363826	0.146842	0.114787	0.184593	0.385797	0.256271	0.214611	0.0285683	0.0773719	0.284839	0.0174183	0.110413	0.0464126	0.624848
				0.133417	0.528456	0.193367	0.468173	0.0584336	0.315703	0.259683	0.424181	0.791397	0.870559	0.0103036	0.307576	0.194635	0.275742	0.55162	0.0958981	0.864435	0.996107	0.584625	0.690225	0.724381	0.293661	0.195528	0.16962	0.268145	0.772844	0.255423	0.424709	0.0227292	0.306205	0.675189	0.0271476	0.231105	0.905561	0.932828	0.733163	0.778315	0.144179	0.21829	0.631502	0.759067	0.653834	0.732183	0.929528	0.12995	0.292335
				0.673181	0.598694	0.670927	0.617703	0.488159	0.820595	0.327798	0.522901	0.761012	0.628311	0.854005	0.852355	0.409603	0.570848	0.516978	0.708599	0.681723	0.913435	0.688932	0.237783	0.409082	0.83872	0.464032	0.693731	0.895209	0.454462	0.070134	0.338724	0.484999	0.708678	0.710048	0.880448	0.622365	0.579209	0.61348	0.783677	0.78805	0.362178	0.514889	0.252064	0.742097	0.431961	0.397881	0.986163	0.742885	0.930508
8q24	rs987525	129946154	A<C	0.378331	0.105325	0.206366	0.0345069	0.391208	0.210385	0.127663	0.380327	0.0141325	0.404371	0.453196	0.37712	0.464894	0.400446	0.188284	0.78149	0.0504002	0.0451698	0.302642	0.259666	0.528811	0.498088	0.373782	0.695781	0.173114	0.28547	0.708811	0.013139	0.220285	0.0610829	0.87819	0.302576	0.744611	0.854686	0.243511	0.0534783	0.761788	0.0350369	0.0793731	0.629155	0.648902	0.639029	0.699144	0.312254	0.542441	0.244121
				0.81453	0.599297	0.869159	0.392098	0.646897	0.811806	0.367669	0.150793	0.283237	0.822688	0.68072	0.821707	0.565652	0.406212	0.283074	0.111071	0.0242384	0.0567801	0.317953	0.95697	0.392977	0.59378	0.587273	0.845681	0.929136	0.543971	0.219084	0.561447	0.125485	0.516019	0.157988	0.271571	0.190006	0.27136	0.679967	0.0212469	0.0642876	0.489351	0.42639	0.536338	0.871742	0.225653	0.750836	0.80706	0.929997	0.192671
				0.152735	0.00997727	0.0515347	0.0367912	0.149137	0.887324	0.00252381	0.468697	0.0713696	0.118775	0.414137	0.19461	0.934533	0.0198117	0.22679	0.594581	0.419784	0.227636	0.242462	0.0840894	0.0999137	0.347847	0.907322	0.246468	0.376509	0.941102	0.844672	0.0106353	0.00736219	0.246724	0.345238	0.200366	0.604154	0.205579	0.292635	0.332403	0.0542604	0.0235373	0.759482	0.209711	0.0410753	0.867935	0.00448204	0.245326	0.565437	0.891743
	rs7845615	129888794	C<T	0.312049	0.265739	0.326054	0.525359	0.680015	0.270452	0.77585	0.950473	0.248424	0.699418	0.859055	0.120518	0.747557	0.638281	0.273044	0.777282	0.668403	0.317933	0.173032	0.709825	0.261228	0.762875	0.90743	0.526068	0.10048	0.595385	0.930048	0.640574	0.399044	0.498282	0.360623	0.910219	0.67259	0.616784	0.996536	0.960552	0.20287	0.0856022	0.217135	0.262249	0.795739	0.300957	0.549255	0.432349	0.492581	0.777617
				0.364342	0.656929	0.342987	0.712855	0.273613	0.194805	0.779447	0.593833	0.661081	0.109189	0.848378	0.019988	0.553146	0.183086	0.731782	0.505021	0.729728	0.616328	0.306137	0.141711	0.0488082	0.812412	0.977439	0.134347	0.0224212	0.685053	0.734876	0.675095	0.0563361	0.243464	0.891926	0.271627	0.878136	0.845678	0.605488	0.933505	0.290513	0.347853	0.926511	0.128801	0.350124	0.373497	0.206733	0.730477	0.700487	0.942765
				0.142873	0.0891076	0.110476	0.314	0.048287	0.573809	0.14778	0.354001	0.721222	0.0632675	0.300754	0.382751	0.955206	0.198163	0.449861	0.396888	0.386969	0.180286	0.871991	0.117211	0.198549	0.390705	0.0821283	0.464312	0.118842	0.837603	0.621168	0.215879	0.0931141	0.604176	0.632292	0.482914	0.516293	0.0669241	0.981021	0.960444	0.0779601	0.825715	0.719251	0.163222	0.138703	0.904007	0.150392	0.357213	0.362293	0.0395725
	rs7017252	129950844	T<C	0.048385	0.958531	0.0125696	0.926489	0.4295	0.0730582	0.280174	0.870584	0.957745	0.425412	0.537744	0.0774325	0.183685	0.116977	0.064938	0.839591	0.780806	0.626698	0.919024	0.701646	0.230927	0.923966	0.642075	0.0235196	0.0558552	0.172005	0.730517	0.0499326	0.281218	0.00805577	0.692324	0.979395	0.576874	0.823187	0.808926	0.375061	0.92433	0.903673	0.734018	0.636611	0.802692	0.293816	0.274308	0.787767	0.71328	0.982925
				0.625413	0.784228	0.461396	0.890092	0.0884416	0.179001	0.563528	0.60047	0.936975	0.114832	0.134068	0.242163	0.160029	0.523702	0.326466	0.0932979	0.821353	0.995503	0.636545	0.189591	0.210945	0.164723	0.165684	0.577209	0.813967	0.90228	0.0526234	0.525565	0.57136	0.256215	0.225965	0.249705	0.588711	0.838483	0.86812	0.302557	0.992133	0.481851	0.731878	0.200672	0.262763	0.146456	0.171422	0.0532695	0.186412	0.172991
				0.0424399	0.20281	0.0128186	0.394375	0.0804503	0.730647	0.000711004	0.871611	0.414608	0.10476	0.391126	0.0539578	0.909543	0.00108806	0.0660705	0.610965	0.716976	0.933556	0.248286	0.166979	0.0529309	0.932021	0.618706	0.0287835	0.541519	0.493715	0.665105	0.0292721	0.00869251	0.366516	0.086891	0.711164	0.633521	0.703681	0.103608	0.730731	0.721394	0.058469	0.40942	0.209689	0.0500289	0.481976	0.0455102	0.893011	0.648045	0.792466
	rs55658222	129976136	A<G	0.16527	0.11779	0.132748	0.101655	0.277672	0.254989	0.105853	0.594125	0.0282138	0.550284	0.614675	0.290704	0.562774	0.305189	0.0458169	0.980382	0.0728883	0.0875834	0.334019	0.512374	0.469492	0.611536	0.508749	0.546362	0.179709	0.248778	0.533138	0.0805029	0.196425	0.0146707	0.758919	0.693705	0.958692	0.960745	0.217578	0.101299	0.943554	0.0625155	0.129399	0.679605	0.870604	0.409398	0.48374	0.315158	0.530406	0.351023
				0.401389	0.0280603	0.370168	0.00953752	0.535777	0.820606	0.183264	0.034233	0.00856885	0.492419	0.718079	0.785881	0.844506	0.17762	0.408012	0.0380217	0.0258029	0.00788793	0.0191667	0.855453	0.286869	0.739986	0.679161	0.959646	0.636	0.816618	0.8162	0.210447	0.0478159	0.813093	0.186146	0.158011	0.176225	0.0643547	0.173462	0.00717723	0.00576928	0.203275	0.0806452	0.424933	0.445096	0.20271	0.811616	0.474304	0.99106	0.434006
				0.347685	0.15502	0.26153	0.0931335	0.156543	0.88434	0.00478448	0.601014	0.206788	0.15652	0.22542	0.412695	0.984694	0.0158437	0.646143	0.58576	0.702634	0.533563	0.324682	0.109691	0.121935	0.198916	0.661983	0.414828	0.502012	0.974838	0.843274	0.0350432	0.00319221	0.593837	0.811177	0.149848	0.506109	0.411627	0.618891	0.702021	0.289527	0.0796256	0.662308	0.212105	0.106957	0.879328	0.0072413	0.218571	0.305398	0.793858
9q22.2	rs7871395	92209587	T<C	0.593431	0.42449	0.315767	0.593227	0.630183	0.30926	0.785632	0.882091	0.859764	0.463847	0.569089	0.466691	0.22958	0.377014	0.679161	0.822701	0.984802	0.99839	0.764072	0.56098	0.748268	0.0822142	0.97024	0.356018	0.379129	0.313483	0.359254	0.394189	0.29533	0.549351	0.431258	0.909246	0.399018	0.781519	0.931604	0.995419	0.963536	0.470491	0.83324	0.654253	0.249647	0.653322	0.881685	0.0432882	0.798038	0.850844
				0.729575	0.487983	0.859572	0.503499	0.920554	0.545656	0.968367	0.33703	0.661952	0.988435	0.470625	0.402183	0.544559	0.918306	0.992314	0.531439	0.795731	0.531787	0.647272	0.997524	0.99572	0.259496	0.237571	0.618013	0.134016	0.801817	0.227611	0.860243	0.632104	0.919594	0.96749	0.258967	0.578237	0.887763	0.790141	0.312006	0.877279	0.72938	0.40045	0.998941	0.944103	0.87064	0.975683	0.446301	0.205175	0.129543
				0.495722	0.516549	0.335567	0.247018	0.953895	0.857512	0.389978	0.109001	0.826011	0.888995	0.617407	0.705077	0.797238	0.603029	0.195474	0.0716219	0.140386	0.883353	0.803888	0.752346	0.927026	0.55243	0.544354	0.913596	0.85793	0.899154	0.876796	0.730437	0.353778	0.465528	0.138877	0.370735	0.0148872	0.075669	0.1137	0.782982	0.945998	0.790191	0.789128	0.785032	0.608591	0.944653	0.987135	0.591322	0.353749	0.55564
9q22.32	rs10512248	98259703	G<T	0.478387	0.053489	0.420198	0.0291797	0.683035	0.417532	0.377364	0.580041	0.01612	0.301028	0.777555	0.501435	0.525584	0.086627	0.798546	0.753112	0.869033	0.412686	0.000565162	0.756955	0.530148	0.580971	0.997412	0.340972	0.587864	0.572123	0.256249	0.11282	0.146269	0.624392	0.876256	0.727992	0.836216	0.972605	0.964375	0.86058	0.161263	0.00924833	0.0131236	0.82353	0.816872	0.679996	0.184869	0.611602	0.348712	0.928456
				0.476168	0.105945	0.389417	0.0554579	0.5932	0.677303	0.435242	0.0487591	0.0109857	0.78476	0.594646	0.908078	0.595635	0.542691	0.207583	0.393345	0.0621099	0.0333743	0.617201	0.747376	0.845376	0.218135	0.737869	0.562867	0.898358	0.39598	0.131144	0.352627	0.559514	0.00531459	0.356915	0.565214	0.5973	0.290805	0.116608	0.0195815	0.0279714	0.556029	0.413947	0.827809	0.618502	0.621988	0.637862	0.31311	0.486373	0.873802
				0.022896	0.00033356	0.299769	4.49829e-05	0.0392008	0.485527	0.193858	0.00164993	2.38286e-05	0.0162258	0.00390282	0.28895	0.170209	0.154542	0.395837	0.00834809	0.000414197	0.00188052	0.000307793	0.00478075	0.174962	0.0175144	0.0422142	0.390478	0.185703	0.0498037	0.15052	0.0547126	0.0301464	0.16683	0.198266	0.0362804	0.0308681	0.00103216	0.0464405	0.00544413	0.00265314	0.000695417	4.64186e-07	0.0151438	0.03517	0.96001	0.165119	0.0257893	0.00445892	0.152954
9q22.33	rs12347191	100619719	C<T	0.201332	0.385635	0.229342	0.417976	0.160385	0.248147	0.478993	0.14926	0.617192	0.339459	0.139523	0.129583	0.378915	0.136444	0.584678	0.188427	0.213602	0.428978	0.579749	0.35661	0.150236	0.378149	0.088008	0.328751	0.123879	0.170453	0.903737	0.296286	0.348262	0.301493	0.609328	0.143943	0.417577	0.352773	0.970207	0.946396	0.62823	0.794341	0.381802	0.27336	0.396864	0.577995	0.0356625	0.39671	0.0681657	0.041359
				0.0797119	0.20985	0.061752	0.312029	0.0187893	0.428882	0.120277	0.154169	0.310236	0.0382742	0.136394	0.19529	0.281181	0.0184226	0.395723	0.0192356	0.0675276	0.0860735	0.446582	0.0942837	0.0978656	0.0510437	0.166895	0.0146508	0.732372	0.346246	0.226532	0.00829495	0.333316	0.683649	0.57763	0.0150554	0.151331	0.0272686	0.0761969	0.520898	0.000983557	0.650553	0.476206	0.129968	0.0243672	0.209773	0.204163	0.00908465	0.0195085	0.205924
				0.00233299	0.0543717	0.00214504	0.0179206	0.147651	0.0932196	0.106557	0.000104039	0.120081	0.514519	0.0945454	0.0761672	0.146553	0.0160115	0.181104	0.000745362	0.103565	0.472819	0.128043	0.457021	0.424098	0.075259	0.607707	0.107227	0.0473475	0.304805	0.123207	0.0815927	0.00611667	0.110849	0.0428397	0.0375576	0.0215249	0.263015	0.0708061	0.248677	0.0518477	0.175551	0.139727	0.779041	0.305576	0.345598	0.363102	0.116077	0.0140476	0.51579
12q13.13	rs3741442	53346750	T<C	0.766685	0.631126	0.878149	0.744478	0.772903	0.854591	0.741593	0.464405	0.270882	0.913042	0.500284	0.98738	0.842309	0.922521	0.40543	0.614549	0.403893	0.770805	0.0671024	0.955995	0.935715	0.246299	0.309398	0.968889	0.944981	0.827895	0.7736	0.629183	0.950916	0.378908	0.290563	0.509878	0.773172	0.175664	0.24561	0.533337	0.231985	0.0958042	0.00670713	0.886588	0.942772	0.620345	0.744348	0.208007	0.108989	0.311622
				0.75394	0.746155	0.800756	0.814223	0.469324	0.946517	0.767724	0.854819	0.515298	0.592394	0.849438	0.834122	0.578099	0.310371	0.545838	0.651794	0.869577	0.860585	0.335793	0.201607	0.85179	0.225555	0.973	0.396247	0.742291	0.581417	0.928066	0.432489	0.636424	0.649093	0.705721	0.192826	0.942249	0.578013	0.813552	0.363419	0.975217	0.450624	0.826358	0.251757	0.360357	0.563579	0.585309	0.0848556	0.199876	0.906763
				0.954369	0.805079	0.952682	0.426974	0.875225	0.996176	0.894135	0.284521	0.35399	0.915894	0.786408	0.987623	0.961923	0.444353	0.339252	0.707118	0.249676	0.168134	0.938458	0.828724	0.249271	0.613217	0.867183	0.985717	0.880849	0.890074	0.782528	0.432811	0.49896	0.571082	0.340574	0.464155	0.820471	0.150906	0.128787	0.0729734	0.183042	0.930605	0.761961	0.743333	0.725413	0.386814	0.300341	0.892997	0.523032	0.956059
12q13.2	rs705704	56435412	A<G	0.556688	0.747976	0.610021	0.502615	0.583872	0.569829	0.180975	0.98218	0.241152	0.573229	0.710822	0.855253	0.623462	0.0497987	0.219782	0.793454	0.770252	0.102187	0.259691	0.335119	0.588886	0.806419	0.559875	0.428294	0.83609	0.492504	0.136081	0.0242793	0.121554	0.0992409	0.162631	0.875332	0.819425	0.761806	0.794256	0.0562092	0.274713	0.184896	0.430245	0.269574	0.127358	0.566309	0.709506	0.62628	0.76709	0.7877
				0.634389	0.766131	0.694777	0.693602	0.908636	0.645066	0.620221	0.210189	0.513252	0.31596	0.966429	0.808832	0.614888	0.931489	0.708028	0.544695	0.239224	0.419276	0.219398	0.838807	0.254666	0.867155	0.963194	0.412908	0.886714	0.727297	0.331089	0.592946	0.782886	0.571545	0.71665	0.315318	0.585295	0.628703	0.504315	0.229939	0.685123	0.512017	0.0300948	0.949498	0.344665	0.21704	0.633146	0.929159	0.906294	0.935956
				0.755117	0.442458	0.738559	0.260414	0.828129	0.993673	0.482863	0.4899	0.351915	0.744074	0.454328	0.940835	0.939953	0.342861	0.670619	0.296099	0.453426	0.646647	0.440719	0.39776	0.763178	0.749233	0.695814	0.974369	0.670319	0.987488	0.423359	0.29128	0.272837	0.440782	0.49722	0.183257	0.527043	0.308261	0.478232	0.302666	0.734548	0.984827	0.317785	0.368017	0.653513	0.90831	0.972919	0.848938	0.646336	0.718226
12q21.1	rs2304269	72080272	C<T	0.0365429	0.232498	0.0639233	0.386668	0.106976	0.06963	0.19199	0.193581	0.661495	0.770645	0.0404038	0.0142819	0.196099	0.163365	0.573746	0.368567	0.143753	0.477282	0.950065	0.280521	0.305981	0.0430193	0.212571	0.0157286	0.0167422	0.0441135	0.099364	0.79299	0.00982235	0.461291	0.565503	0.188171	0.403405	0.606619	0.128343	0.453244	0.550582	0.628378	0.951363	0.321653	0.226649	0.413183	0.539674	0.0796469	0.33055	0.13666
				0.337916	0.56686	0.238234	0.0851701	0.889945	0.84806	0.351348	0.0664814	0.664147	0.957889	0.848785	0.667691	0.973231	0.0678283	0.770893	0.0531774	0.0302947	0.245561	0.605562	0.910172	0.969464	0.793258	0.509979	0.968768	0.0343915	0.974366	0.523972	0.0694658	0.129434	0.517642	0.473452	0.262043	0.0363236	0.0955145	0.303257	0.0909517	0.180292	0.460227	0.292428	0.671509	0.817219	0.887689	0.919598	0.814259	0.505669	0.744959
				0.861665	0.196316	0.829697	0.315164	0.731743	0.880789	0.666165	0.944207	0.153617	0.797023	0.662442	0.847388	0.715936	0.442149	0.729116	0.867346	0.973266	0.445045	0.29952	0.680056	0.695205	0.445791	0.251861	0.838863	0.972464	0.8072	0.132075	0.180479	0.728441	0.956844	0.597744	0.730215	0.818478	0.970048	0.870703	0.665601	0.516747	0.871217	0.601627	0.666052	0.927566	0.727597	0.611914	0.334472	0.617926	0.309006
	rs7967428	72089040	G<A	0.0363659	0.234145	0.0674389	0.370864	0.0947279	0.0803693	0.169551	0.190847	0.658858	0.732525	0.0351036	0.0154056	0.218622	0.150629	0.558984	0.342131	0.160162	0.494777	0.946349	0.261184	0.278112	0.0288079	0.237493	0.016592	0.0217097	0.054319	0.111007	0.794337	0.00952297	0.42108	0.555609	0.167276	0.379671	0.624769	0.134725	0.481723	0.604611	0.570677	0.953932	0.30504	0.217959	0.393029	0.512863	0.0612664	0.273272	0.142576
				0.467658	0.712243	0.452274	0.20941	0.917152	0.89439	0.594592	0.135531	0.698986	0.922118	0.887378	0.718796	0.994647	0.195739	0.869269	0.0658716	0.0685197	0.297045	0.675517	0.880055	0.920019	0.873998	0.608021	0.975645	0.0635828	0.989254	0.682763	0.204996	0.227086	0.589616	0.644502	0.282002	0.0575929	0.121018	0.421006	0.114532	0.202477	0.595905	0.255748	0.630707	0.808851	0.828431	0.934275	0.8522	0.630065	0.741868
				0.837702	0.176124	0.820708	0.284636	0.70648	0.876842	0.645659	0.904838	0.139952	0.81245	0.589662	0.856066	0.700493	0.446903	0.726774	0.800391	0.972418	0.37972	0.27067	0.685552	0.708211	0.401405	0.228256	0.839363	0.972901	0.791729	0.162371	0.196789	0.731943	0.941975	0.597564	0.614859	0.769787	0.963642	0.897657	0.599663	0.484936	0.841851	0.559645	0.644162	0.927093	0.777965	0.611304	0.29965	0.50817	0.320231
13q31.1	rs9545308	80639405	T<G	0.759146	0.110646	0.690636	0.136036	0.516965	0.450389	0.857399	0.705477	0.0599504	0.210208	0.38954	0.499235	0.452263	0.730608	0.807541	0.959958	0.52302	0.0125942	0.11557	0.340662	0.11095	0.362628	0.346756	0.638273	0.129313	0.189312	0.368325	0.58548	0.424911	0.413956	0.357921	0.90545	0.87882	0.131164	0.183871	0.500939	0.26757	0.208314	0.272239	0.109169	0.364362	0.453081	0.0483044	0.664386	0.292494	0.619425
				0.330066	0.425769	0.268363	0.130477	0.715582	0.32159	0.117765	0.228376	0.327821	0.604101	0.638253	0.39861	0.273102	0.266567	0.207654	0.71767	0.366919	0.457398	0.416192	0.741422	0.100961	0.332842	0.802836	0.324951	0.688583	0.837262	0.226497	0.259268	0.0396792	0.209245	0.35568	0.884975	0.458941	0.185538	0.130823	0.46477	0.543774	0.41189	0.525105	0.615313	0.463265	0.194531	0.505551	0.370979	0.386687	0.53973
				0.557414	0.836113	0.446401	0.923152	0.223405	0.342462	0.348055	0.683012	0.823593	0.155471	0.615275	0.405432	0.604044	0.624656	0.176224	0.784572	0.754047	0.88364	0.73322	0.466463	0.215521	0.943159	0.057212	0.796105	0.0613837	0.330002	0.636746	0.321162	0.653315	0.420929	0.0986368	0.643007	0.722739	0.617244	0.751841	0.961463	0.896034	0.244742	0.582992	0.241791	0.412582	0.117709	0.447532	0.535444	0.924026	0.0166483
	rs8001641	80692811	A<G	0.45345	0.359404	0.403582	0.380419	0.482834	0.826632	0.11928	0.724267	0.140475	0.164201	0.421598	0.702995	0.714692	0.199173	0.539736	0.960402	0.433105	0.353364	0.225228	0.336759	0.117481	0.505352	0.731719	0.602021	0.48081	0.437468	0.619076	0.597589	0.00768794	0.560652	0.298103	0.783936	0.980695	0.56277	0.429095	0.546213	0.688572	0.661186	0.358651	0.176771	0.165529	0.450669	0.135114	0.549791	0.322942	0.502593
				0.443707	0.0579803	0.467821	0.0258829	0.71961	0.754876	0.408187	0.38641	0.037516	0.851392	0.405605	0.462032	0.943739	0.137922	0.322058	0.573306	0.632873	0.11534	0.0357681	0.46002	0.747376	0.18649	0.640176	0.704469	0.855379	0.973541	0.621897	0.430865	0.0729167	0.704246	0.44936	0.780406	0.263818	0.274735	0.795705	0.357525	0.179887	0.759376	0.259346	0.407768	0.188193	0.945919	0.667452	0.0862578	0.399077	0.474984
				0.808574	0.823326	0.384441	0.694934	0.332733	0.477916	0.291191	0.539449	0.743545	0.173633	0.483432	0.339368	0.23592	0.698156	0.456213	0.717836	0.555072	0.612614	0.738433	0.714237	0.351537	0.0866061	0.0655788	0.508259	0.4198	0.155522	0.411157	0.0147446	0.858002	0.17908	0.632361	0.929521	0.310711	0.677312	0.780205	0.965289	0.261563	0.735172	0.323032	0.77815	0.522284	0.213127	0.577637	0.10336	0.464776	0.0450393
	rs11841646	80679302	T<A	0.25243	0.410986	0.221798	0.343867	0.715951	0.695097	0.128491	0.4154	0.0820702	0.187588	0.414285	0.685379	0.613254	0.206345	0.383181	0.973252	0.354471	0.482139	0.165294	0.490974	0.11043	0.436048	0.594378	0.58487	0.287252	0.399573	0.453878	0.584346	0.0189635	0.167019	0.241445	0.789848	0.987036	0.587701	0.201356	0.437072	0.806564	0.795394	0.296244	0.304338	0.2828	0.59195	0.0751679	0.613136	0.200713	0.455847
				0.671996	0.273518	0.617582	0.126235	0.92615	0.714409	0.656153	0.737624	0.160059	0.830298	0.695475	0.460781	0.95649	0.496955	0.602195	0.854085	0.851328	0.283108	0.0928831	0.728114	0.757105	0.409026	0.742879	0.686083	0.958261	0.996196	0.713633	0.53517	0.127091	0.902086	0.489322	0.922484	0.365272	0.489446	0.785845	0.668898	0.153258	0.930843	0.319117	0.445057	0.431084	0.863879	0.438977	0.251078	0.692995	0.600495
				0.599886	0.599766	0.181952	0.567597	0.457255	0.775713	0.0926437	0.361947	0.362726	0.121135	0.446449	0.601853	0.329468	0.814923	0.150327	0.62731	0.387898	0.459698	0.648573	0.38624	0.342434	0.067777	0.0544224	0.830623	0.741134	0.306274	0.6864	0.0813681	0.663615	0.217522	0.143258	0.956325	0.331808	0.225574	0.480544	0.784285	0.501177	0.536158	0.661306	0.706701	0.350279	0.185013	0.637816	0.147112	0.365818	0.0108094
14q22.1	rs7148069	51839645	T<C	0.210952	0.294697	0.359064	0.585945	0.514189	0.625255	0.640336	0.955433	0.607972	0.155736	0.703996	0.859805	0.53194	0.362276	0.828078	0.849132	0.958845	0.751795	0.565967	0.122752	0.503159	0.238331	0.682464	0.743435	0.688621	0.45953	0.344773	0.423087	0.505638	0.713806	0.716387	0.857869	0.462885	0.551743	0.998236	0.907086	0.414384	0.301993	0.275529	0.221551	0.135092	0.301017	0.74852	0.133768	0.803608	0.286149
				0.0559247	0.157097	0.0323392	0.0734505	0.750493	0.265433	0.0900871	0.0321587	0.125944	0.40462	0.666376	0.303135	0.271761	0.00817194	0.202054	0.299807	0.124399	0.649183	0.430191	0.246733	0.566845	0.674892	0.399418	0.752494	0.139892	0.798272	0.622634	0.0101818	0.193659	0.422868	0.0657012	0.379996	0.00882138	0.0756348	0.117129	0.224887	0.753321	0.41969	0.121887	0.381624	0.56457	0.61307	0.414073	0.371981	0.580432	0.684545
				0.902509	0.868847	0.951171	0.838576	0.484977	0.908086	0.633434	0.889488	0.481653	0.189909	0.255045	0.795647	0.601093	0.0227248	0.933177	0.37313	0.524751	0.843297	0.165819	0.320416	0.286539	0.27712	0.0840727	0.668311	0.646777	0.665585	0.492753	0.0398863	0.0645608	0.912802	0.870899	0.385366	0.522355	0.608754	0.772849	0.550012	0.956175	0.278187	0.530327	0.435685	0.308222	0.214662	0.412324	0.172754	0.207287	0.0526274
	rs4901118	51856109	G<A	0.442865	0.871492	0.3432	0.755595	0.972935	0.497896	0.308849	0.796187	0.627878	0.911046	0.925656	0.499919	0.750222	0.350731	0.268207	0.938521	0.539759	0.290027	0.632442	0.872168	0.81031	0.837249	0.886248	0.922844	0.582021	0.969722	0.814098	0.175921	0.200202	0.190695	0.395263	0.940596	0.832917	0.867658	0.219254	0.165432	0.292842	0.654506	0.888165	0.720543	0.866918	0.911416	0.51186	0.689712	0.976613	0.954145
				0.767593	0.122202	0.692424	0.0738655	0.596137	0.721589	0.602053	0.0358367	0.0508948	0.491334	0.531608	0.775188	0.34469	0.11277	0.957497	0.477402	0.437267	0.40297	0.0214791	0.284585	0.294787	0.578015	0.622752	0.200845	0.741522	0.312751	0.2087	0.373143	0.200535	0.431626	0.997255	0.462457	0.00252735	0.282743	0.120913	0.29756	0.388621	0.589391	0.0329582	0.149269	0.522846	0.262431	0.29857	0.624998	0.559849	0.190924
				0.578797	0.0384291	0.79977	0.136264	0.321968	0.765069	0.632992	0.228472	0.0731923	0.165639	0.631703	0.907816	0.778294	0.27999	0.264381	0.58499	0.130611	0.041993	0.259677	0.708796	0.387299	0.732618	0.386649	0.961178	0.714334	0.918474	0.699577	0.151015	0.477931	0.350329	0.265196	0.588446	0.895972	0.341053	0.32683	0.0237065	0.190953	0.469768	0.049093	0.300418	0.871201	0.523029	0.2126	0.717157	0.720748	0.494189
14q32.13	rs1243573	95379583	A<C	0.275807	0.451198	0.15054	0.321186	0.458777	0.170954	0.531276	0.964078	0.5648	0.375312	0.790875	0.272095	0.104777	0.46022	0.512835	0.559381	0.486322	0.582678	0.616902	0.851919	0.375203	0.558725	0.641821	0.454277	0.119469	0.513892	0.0186957	0.320666	0.796631	0.760585	0.613493	0.6834	0.619817	0.448361	0.705681	0.865212	0.629768	0.659464	0.16088	0.859583	0.894191	0.473403	0.198972	0.310214	0.349955	0.678509
				0.0924031	0.0735075	0.318433	0.0889565	0.498932	0.347011	0.860348	0.0693764	0.328429	0.628043	0.554656	0.327218	0.185374	0.497418	0.835201	0.197033	0.0053567	0.179653	0.293588	0.824006	0.413492	0.560223	0.379114	0.415441	0.386685	0.237456	0.0907416	0.842776	0.117375	0.635586	0.748697	0.310902	0.127598	0.0173054	0.788627	0.067065	0.289751	0.469584	0.0247095	0.492326	0.866456	0.233533	0.454719	0.715069	0.336754	0.328484
				0.00719208	0.00940132	0.0336521	0.0022595	0.380268	0.032201	0.0298995	0.0898285	0.00074421	0.744719	0.261651	0.606949	0.0373915	0.237286	0.0157843	0.004918	0.762772	0.0978175	0.000412402	0.537617	0.583111	0.0592464	0.647827	0.733824	0.505375	0.260655	0.433955	0.568968	0.248978	0.197834	0.121406	0.465711	0.0822339	0.384907	0.5745	0.111393	0.0482751	0.000468007	0.000223349	0.390127	0.509977	0.609436	0.226877	0.0206952	0.144812	0.334585
15q13	rs1258763	33050423	C<T	0.93492	0.469076	0.888168	0.450067	0.130855	0.749551	0.780347	0.172556	0.93462	0.231239	0.189203	0.839218	0.740292	0.888258	0.701855	0.275235	0.251077	0.516501	0.97118	0.558118	0.0946257	0.304028	0.135288	0.761684	0.668895	0.921326	0.581812	0.279955	0.825408	0.385013	0.404565	0.260357	0.091798	0.135607	0.386317	0.161151	0.733705	0.956892	0.830945	0.306158	0.96256	0.277515	0.561751	0.557753	0.109038	0.139706
				0.60487	0.430274	0.41328	0.471775	0.653641	0.664197	0.397279	0.806959	0.105917	0.396395	0.308239	0.65708	0.733661	0.171964	0.677746	0.318017	0.993304	0.233865	0.319075	0.776182	0.272465	0.0986827	0.251969	0.45594	0.787978	0.564742	0.498364	0.302563	0.16299	0.540925	0.296048	0.672333	0.643571	0.992338	0.378294	0.746021	0.151282	0.921145	0.283578	0.176717	0.966965	0.577831	0.0619092	0.602077	0.803952	0.67456
				0.478795	0.715813	0.652675	0.465273	0.519968	0.218026	0.948087	0.116031	0.2493	0.921112	0.153945	0.362229	0.421096	0.986264	0.659781	0.204259	0.72176	0.841254	0.14231	0.865235	0.842125	0.268465	0.529077	0.283387	0.174184	0.390546	0.31512	0.957962	0.752881	0.164125	0.904587	0.464705	0.772313	0.272077	0.945281	0.523344	0.819989	0.0365059	0.70972	0.908813	0.464881	0.982939	0.794153	0.0922501	0.0880768	0.749052
15q22.2	rs1873147	63312632	G<A	0.164646	0.231909	0.279892	0.27908	0.41016	0.868975	0.11202	0.130266	0.604679	0.52311	0.408764	0.931868	0.717915	0.727848	0.112713	0.225786	0.266302	0.0314293	0.581208	0.545177	0.526267	0.335487	0.445532	0.866119	0.842754	0.514756	0.818676	0.983776	0.371537	0.418883	0.568687	0.221539	0.222403	0.0521835	0.373332	0.0775304	0.198914	0.757513	0.269149	0.444048	0.9364	0.920992	0.342531	0.461431	0.123958	0.30258
				0.054013	0.285038	0.0653331	0.708322	0.0979645	0.135637	0.354434	0.615073	0.841802	0.114198	0.193772	0.0456053	0.134266	0.387276	0.197463	0.634908	0.337036	0.776419	0.673929	0.529167	0.0496506	0.752106	0.120614	0.141955	0.828991	0.145472	0.0809848	0.474061	0.730142	0.143659	0.142062	0.37928	0.418899	0.804692	0.99032	0.617126	0.778912	0.479987	0.607358	0.245037	0.628837	0.317292	0.065473	0.581347	0.640381	0.611158
				0.989117	0.546521	0.973877	0.412843	0.310919	0.752511	0.874448	0.0661974	0.807547	0.18465	0.25936	0.626487	0.60494	0.996911	0.504211	0.273212	0.00361061	0.717122	0.956552	0.354798	0.15053	0.264501	0.229679	0.754517	0.270804	0.49039	0.558621	0.989912	0.959114	0.491926	0.530791	0.647093	0.110758	0.0214266	0.0206591	0.434796	0.298721	0.880645	0.958257	0.534618	0.372046	0.374448	0.142334	0.180362	0.294876	0.0782707
16p13.3	rs8049367	3980445	C<T	0.458291	0.590023	0.545442	0.279015	0.787949	0.903747	0.758057	0.0446443	0.366118	0.905946	0.616974	0.853149	0.989977	0.399109	0.377859	0.251275	0.165333	0.601655	0.178973	0.282067	0.732152	0.510373	0.870395	0.950747	0.399373	0.911916	0.959907	0.664817	0.363102	0.78547	0.25366	0.604512	0.260262	0.79551	0.41555	0.79407	0.609693	0.659222	0.372204	0.514085	0.298181	0.616206	0.49996	0.481245	0.378919	0.851214
				0.463348	0.668411	0.427128	0.474475	0.211717	0.329498	0.631552	0.385289	0.624362	0.0939025	0.982887	0.172486	0.656553	0.538082	0.836396	0.924967	0.185109	0.902324	0.75385	0.0804189	0.14665	0.558413	0.900874	0.854407	0.1602	0.468555	0.701234	0.119063	0.495901	0.752015	0.388376	0.583772	0.931267	0.964238	0.011966	0.754683	0.956401	0.275308	0.873589	0.0914086	0.0111955	0.112927	0.528841	0.132361	0.42698	0.778745
				0.51155	0.537471	0.635395	0.367738	0.390225	0.849406	0.882179	0.256376	0.206551	0.56539	0.129948	0.333697	0.285371	0.964254	0.901895	0.637934	0.309775	0.61745	0.398797	0.287455	0.794298	0.0600512	0.533462	0.567939	0.296222	0.248171	0.432898	0.891013	0.751823	0.883779	0.681574	0.319669	0.68416	0.449642	0.395841	0.744432	0.447781	0.401275	0.295235	0.366644	0.0482643	0.458482	0.852918	0.151483	0.0887601	0.970087
	rs2283487	3969886	A<G	0.47515	0.601962	0.442087	0.308479	0.632778	0.64948	0.68804	0.0671556	0.466681	0.698212	0.712217	0.784318	0.625763	0.755148	0.31914	0.258167	0.300527	0.939767	0.210974	0.231523	0.816811	0.523598	0.532936	0.926195	0.447442	0.748082	0.927804	0.682277	0.623404	0.764799	0.412946	0.38792	0.179753	0.767463	0.62143	0.743353	0.884717	0.547902	0.684585	0.276524	0.190848	0.727212	0.952608	0.745963	0.294711	0.513683
				0.0664578	0.66065	0.0791681	0.232733	0.284962	0.134844	0.142026	0.413189	0.278979	0.165131	0.96701	0.0583514	0.106741	0.152399	0.30469	0.874643	0.0581247	0.911885	0.4764	0.0608924	0.447487	0.593859	0.905852	0.465037	0.0592543	0.0497605	0.529933	0.0279924	0.247174	0.377649	0.145531	0.640864	0.778207	0.784367	0.0269687	0.573114	0.624657	0.22973	0.501481	0.0807423	0.0597045	0.449342	0.561606	0.223715	0.568308	0.933149
				0.376161	0.509049	0.377889	0.720678	0.223932	0.28773	0.801732	0.592854	0.52136	0.277661	0.375513	0.0859768	0.111675	0.939582	0.853214	0.719511	0.667313	0.94191	0.523774	0.107529	0.449133	0.230353	0.283936	0.437453	0.0837431	0.143172	0.236205	0.536743	0.759496	0.861705	0.613662	0.414774	0.627376	0.649072	0.645098	0.941174	0.645121	0.359619	0.438092	0.10199	0.0580371	0.241731	0.274481	0.337482	0.352119	0.569186
	rs17136624	3996282	A<G	0.247327	0.232331	0.302562	0.145364	0.592754	0.685897	0.310738	0.0583501	0.556085	0.419057	0.308925	0.52915	0.469427	0.338552	0.410653	0.216851	0.342467	0.433363	0.243804	0.440855	0.450905	0.202183	0.35035	0.516851	0.236339	0.657123	0.847897	0.762454	0.1541	0.729884	0.141942	0.275117	0.102922	0.513146	0.720758	0.295335	0.556199	0.458675	0.701747	0.538068	0.574427	0.201663	0.17879	0.450843	0.160471	0.54375
				0.238225	0.49467	0.519091	0.63694	0.13612	0.244118	0.826248	0.803788	0.536576	0.05776	0.178116	0.139347	0.195565	0.848984	0.89478	0.651406	0.709545	0.44808	0.727528	0.0207661	0.10504	0.291769	0.0724762	0.482415	0.195353	0.278421	0.457887	0.451702	0.864075	0.669424	0.668892	0.595756	0.543535	0.878708	0.438792	0.620925	0.497841	0.688677	0.4459	0.0348494	0.0185155	0.102517	0.302752	0.10815	0.314928	0.810022
				0.799889	0.551913	0.697089	0.407361	0.631228	0.93464	0.836357	0.730016	0.317518	0.660295	0.950802	0.744388	0.432369	0.911252	0.935339	0.73269	0.782452	0.826029	0.257434	0.510128	0.68248	0.942042	0.913882	0.83881	0.523444	0.476382	0.467923	0.879274	0.4395	0.885871	0.780756	0.558589	0.674775	0.85719	0.777514	0.843458	0.401112	0.494688	0.0812937	0.463458	0.0784729	0.373353	0.819113	0.849066	0.857383	0.724854
17p13.1	rs9788972	8919630	A<G	0.860896	0.442558	0.778784	0.423121	0.760607	0.828763	0.771979	0.605155	0.274137	0.968657	0.411707	0.633608	0.813249	0.297888	0.595668	0.299916	0.871913	0.545812	0.477354	0.979995	0.985331	0.306698	0.634684	0.562281	0.983892	0.922294	0.510224	0.216866	0.15988	0.464013	0.746097	0.717254	0.450895	0.556722	0.405492	0.048299	0.291709	0.41974	0.26511	0.943906	0.926973	0.694369	0.946514	0.290336	0.339968	0.5446
				0.417357	0.022643	0.715534	0.0283757	0.465511	0.957909	0.665298	0.566208	0.105788	0.630698	0.0859721	0.743801	0.711731	0.760397	0.571354	0.378235	0.816153	0.0522829	0.0308028	0.464618	0.868068	0.348209	0.330407	0.844229	0.59946	0.355542	0.576693	0.660527	0.870583	0.336106	0.621118	0.104263	0.422246	0.58895	0.974465	0.240892	0.0223471	0.0334572	0.0430067	0.519231	0.142214	0.926672	0.69439	0.554142	0.724435	0.400397
				0.866958	0.37897	0.64536	0.125521	0.460548	0.749885	0.616226	0.215108	0.418296	0.704182	0.195409	0.631454	0.664149	0.781362	0.579737	0.287009	0.508132	0.947409	0.239831	0.636239	0.81659	0.285383	0.490692	0.770101	0.569249	0.893171	0.244378	0.656201	0.929622	0.616293	0.334899	0.2931	0.496045	0.436359	0.0433927	0.757533	0.962647	0.501632	0.613034	0.847685	0.389706	0.77048	0.708387	0.203482	0.453671	0.515233
	rs4791774	8930220:8930232	G<A	0.242187	0.0833847	0.211454	0.24995	0.0644484	0.18909	0.306202	0.0322762	0.45768	0.167105	0.383272	0.317831	0.580095	0.802979	0.203444	0.0196422	0.0421788	0.962129	0.495049	0.114917	0.662549	0.292486	0.27379	0.213633	0.572133	0.8015	0.0933576	0.723742	0.535104	0.444281	0.562104	0.0214	0.200126	0.0722019	0.0264291	0.686272	0.530451	0.359945	0.671723	0.307086	0.019253	0.806983	0.192137	0.376409	0.269157	0.331775
				0.166208	0.0107073	0.142384	0.0422083	0.155328	0.639192	0.0672908	0.0212012	0.330659	0.385249	0.567643	0.269275	0.619044	0.122805	0.36834	0.56553	0.014023	0.0347785	0.444087	0.941493	0.0392584	0.187288	0.456956	0.140222	0.311614	0.632885	0.495241	0.375498	0.106553	0.164916	0.339622	0.342513	0.391845	0.0217022	0.0167351	0.070201	0.218953	0.164568	0.488175	0.742071	0.964713	0.0973602	0.0384445	0.259495	0.709853	0.25844
				0.717088	0.79363	0.632593	0.40744	0.523347	0.251808	0.89379	0.738368	0.558697	0.926623	0.153239	0.319284	0.818363	0.86803	0.865676	0.742311	0.342686	0.451326	0.668306	0.759359	0.677778	0.104897	0.367916	0.521321	0.122732	0.890489	0.483071	0.806613	0.851902	0.91214	0.549077	0.707736	0.522809	0.695268	0.211044	0.216461	0.83056	0.275966	0.785262	0.910841	0.266513	0.651952	0.441614	0.133212	0.253691	0.511073
	rs11273201	8930225	A<AACCAAAACCAC	0.524345	0.00955867	0.804266	0.0603595	0.345134	0.824266	0.408752	0.148428	0.163246	0.22746	0.43819	0.81153	0.390789	0.411629	0.309633	0.115381	0.0185722	0.142207	0.450246	0.386153	0.265877	0.574284	0.416256	0.867964	0.662539	0.649173	0.227345	0.384065	0.372977	0.484313	0.383035	0.457945	0.116233	0.0828764	0.0187626	0.173258	0.0507325	0.631463	0.686613	0.631893	0.0769987	0.230095	0.147542	0.367091	0.218789	0.325669
				0.816959	0.166799	0.82108	0.179433	0.558464	0.875707	0.802571	0.179041	0.551947	0.416446	0.557694	0.384199	0.925714	0.541145	0.770407	0.652715	0.0473214	0.0412274	0.589503	0.674331	0.129008	0.810266	0.784008	0.703324	0.347806	0.884054	0.832812	0.143361	0.78441	0.54405	0.646615	0.88916	0.681597	0.0662803	0.0847664	0.0159856	0.540374	0.712543	0.394867	0.556669	0.661554	0.360604	0.241582	0.795861	0.973223	0.25727
				0.588172	0.630988	0.690498	0.334843	0.825606	0.76167	0.625384	0.446716	0.151206	0.592294	0.798575	0.955552	0.831454	0.635676	0.198121	0.776122	0.0194771	0.140374	0.206049	0.648084	0.593474	0.592248	0.768076	0.728679	0.788554	0.981151	0.512123	0.890956	0.486062	0.519252	0.629443	0.750717	0.651859	0.138218	0.560416	0.0471995	0.245888	0.176608	0.240813	0.679487	0.17982	0.675437	0.547654	0.382577	0.688786	0.812244
	rs2872615	8929845	C<T	0.8147	0.106961	0.857442	0.12717	0.436734	0.810869	0.438086	0.16087	0.0929736	0.564446	0.584231	0.828839	0.724909	0.587977	0.260984	0.248658	0.0655056	0.0578335	0.632817	0.770714	0.422033	0.630946	0.690628	0.966057	0.557769	0.65849	0.737276	0.641593	0.484788	0.242673	0.698253	0.863335	0.149208	0.121137	0.018087	0.0188908	0.00809137	0.596135	0.67493	0.813165	0.439371	0.183028	0.309792	0.577776	0.0801877	0.440832
				0.653663	0.149443	0.871865	0.0348508	0.676736	0.66522	0.960177	0.214116	0.229925	0.476315	0.778627	0.333405	0.48913	0.756251	0.98709	0.369024	0.032223	0.0544481	0.142739	0.534733	0.213107	0.801074	0.934861	0.2831	0.351701	0.447398	0.875993	0.29584	0.872376	0.879825	0.894935	0.479305	0.40313	0.212685	0.149384	0.0146041	0.797402	0.552988	0.0335565	0.63503	0.313459	0.362985	0.48963	0.93794	0.880681	0.953949
				0.552321	0.762442	0.454221	0.827191	0.520456	0.175621	0.663993	0.353615	0.790356	0.402204	0.348296	0.593559	0.0851015	0.236003	0.796044	0.354104	0.131678	0.686598	0.532184	0.299271	0.388047	0.534444	0.509285	0.309147	0.262658	0.407941	0.18967	0.875902	0.15966	0.948423	0.843102	0.165608	0.188334	0.298256	0.541567	0.460446	0.891656	0.429017	0.4727	0.344568	0.578774	0.183492	0.415037	0.394241	0.383949	0.560782
	rs1880646	8929845	G<A	0.883996	0.083165	0.889575	0.0553134	0.471307	0.790086	0.349017	0.0568452	0.120993	0.324412	0.364443	0.776573	0.501419	0.851259	0.198465	0.0500364	0.0711187	0.148459	0.755993	0.756089	0.188734	0.464306	0.371453	0.819307	0.625621	0.505568	0.462122	0.708941	0.53099	0.299228	0.255544	0.396356	0.0518194	0.432425	0.0545949	0.0218356	0.0415154	0.8302	0.869295	0.717624	0.421162	0.251837	0.0780357	0.470029	0.172798	0.161525
				0.334599	0.00801842	0.550358	0.0128765	0.321286	0.61974	0.213652	0.0165921	0.0979106	0.261031	0.456998	0.73162	0.406315	0.0576449	0.271311	0.0297746	0.0342559	0.0568517	0.0241658	0.311024	0.141332	0.375369	0.477587	0.925484	0.733392	0.340386	0.863049	0.102043	0.187332	0.274872	0.319697	0.212095	0.355865	0.0782607	0.0144678	0.0167722	0.346454	0.143999	0.0190574	0.594247	0.492818	0.796152	0.112427	0.801541	0.727429	0.166389
				0.713241	0.94346	0.543522	0.913525	0.84164	0.244889	0.571168	0.529554	0.897435	0.921135	0.419949	0.613341	0.276229	0.385784	0.470357	0.745834	0.0605246	0.600862	0.702589	0.80545	0.856904	0.621947	0.173598	0.142789	0.53196	0.6769	0.231746	0.260773	0.376473	0.811055	0.762572	0.738937	0.25247	0.170693	0.814194	0.238135	0.820482	0.695956	0.595489	0.699084	0.654782	0.805609	0.748486	0.240486	0.323298	0.634972
	rs12944377	8947708	C<T	0.131312	0.0224724	0.127211	0.154505	0.169507	0.027934	0.0915004	0.0118965	0.467208	0.310842	0.151728	0.0554475	0.151803	0.33999	0.0631607	0.00352384	0.0926564	0.912948	0.403591	0.392259	0.605617	0.327395	0.114419	0.0796273	0.154192	0.410071	0.0444226	0.344364	0.580309	0.0717504	0.190424	0.0158506	0.0434813	0.080989	0.00394174	0.598087	0.545824	0.566848	0.505897	0.479536	0.0993411	0.698972	0.447049	0.222313	0.042309	0.146085
				0.233302	0.0459369	0.218792	0.0867623	0.227712	0.706803	0.138371	0.0445988	0.379352	0.392303	0.486093	0.621283	0.763557	0.617468	0.180571	0.62405	0.116654	0.0216777	0.408583	0.484297	0.0790656	0.253411	0.550726	0.188838	0.639876	0.731519	0.734007	0.56115	0.462581	0.0323085	0.448664	0.74548	0.758106	0.0813969	0.136002	0.0573659	0.46451	0.232667	0.383011	0.341527	0.667217	0.0896563	0.222908	0.467766	0.994094	0.21509
				0.217384	0.113167	0.622377	0.0384743	0.0635534	0.438706	0.805342	0.213193	0.0348812	0.410131	0.0158054	0.775389	0.903818	0.822444	0.601582	0.292781	0.121142	0.0906718	0.196471	0.277555	0.82848	0.0249113	0.0317475	0.302688	0.342199	0.901699	0.568586	0.683683	0.725449	0.459238	0.643714	0.364761	0.174339	0.269033	0.208159	0.0672045	0.337739	0.0865513	0.65181	0.687443	0.0455036	0.838758	0.278742	0.0144377	0.400623	0.0565311
17q21.32	rs4968247	44988703	C<T	0.0820509	0.0298204	0.175305	0.0899442	0.109856	0.486503	0.0429668	0.00491319	0.52338	0.238207	0.417532	0.554365	0.0313734	0.0327858	0.144112	0.0400393	0.000230184	0.0138852	0.405068	0.257498	0.0622916	0.316455	0.438431	0.448376	0.928541	0.165164	0.300187	0.170301	0.0410456	0.1104	0.264883	0.140373	0.000694458	0.00358942	0.00259627	0.00755539	0.134647	0.401038	0.639723	0.393921	0.360743	0.0135423	0.632963	0.292485	0.800182	0.36326
				0.666209	0.993542	0.448441	0.652107	0.935519	0.466534	0.716176	0.978638	0.304461	0.977234	0.438088	0.149767	0.277431	0.358179	0.757334	0.956585	0.854455	0.821027	0.160171	0.868811	0.992419	0.454634	0.808862	0.213767	0.442965	0.483782	0.42001	0.0863125	0.582689	0.85164	0.823077	0.879585	0.512097	0.682177	0.943101	0.715892	0.961839	0.131337	0.180391	0.861519	0.95872	0.965943	0.926333	0.620637	0.898807	0.769368
				0.0322171	0.0810737	0.0920405	0.0529217	0.721078	0.115843	0.107208	0.2229	0.0891345	0.154516	0.262641	0.0895988	0.411068	0.103369	0.232978	0.671597	0.137352	0.163907	0.126227	0.357152	0.723255	0.376263	0.116904	0.180251	0.0387515	0.33739	0.13187	0.223863	0.350017	0.445137	0.113796	0.761267	0.315666	0.851736	0.244134	0.0257341	0.624207	0.316833	0.494998	0.0445721	0.493376	0.429376	0.58407	0.33821	0.0782058	0.0765687
17q22	rs227731	54773238	G<T	0.000865889	0.000735936	0.0177324	0.00717464	0.0032515	0.203056	0.0472402	0.0186067	0.0668321	0.00283033	0.0129903	0.153302	0.179406	0.297322	0.0479384	0.0561025	0.00713104	0.177108	0.325625	0.0267719	0.00551279	0.00802273	0.55398	0.235577	0.559852	0.0524236	0.0506764	0.363138	0.182428	0.469551	0.0532684	0.19205	0.061535	0.000309943	0.0751638	0.643265	0.133492	0.172528	0.563656	0.00599658	0.635753	0.0262413	3.7351e-05	0.00226214	0.127719	0.0744073
				0.169471	0.0162691	0.240125	0.740495	0.00261417	0.852039	0.196811	0.557454	0.333369	0.00107241	0.174125	0.758217	0.899484	0.0154043	0.731276	0.725898	0.229965	0.197172	0.181527	0.0298505	0.000244917	0.165719	0.439592	0.978161	0.73389	0.5063	0.607823	0.00672242	0.499599	0.500606	0.700393	0.270655	0.495379	0.21038	0.595704	0.113706	0.0756863	0.257124	0.200914	0.0301855	0.668555	0.00698232	0.00189961	0.00992294	0.0322269	0.379686
				1.53939e-05	9.9789e-07	0.00137869	0.00869342	1.2579e-06	8.9733e-05	0.00789448	0.00173369	0.304709	7.29443e-08	0.00040856	0.000379937	2.59183e-07	0.00843113	0.00553667	0.000195727	0.00421801	0.971638	0.170769	0.000149469	5.32537e-08	0.000131307	0.0207283	0.000181953	0.0674842	3.44506e-05	0.00109659	0.241959	0.193983	0.00265094	0.0465337	0.00393739	0.0130445	0.00165827	0.00834636	0.929855	0.904611	0.114444	0.445309	7.48378e-05	0.0225611	0.000813758	9.47236e-07	9.64482e-05	0.000641048	0.00296152
17q23.2	rs1588366	61076428	G<A	0.433476	0.226371	0.477242	0.0570124	0.165288	0.509448	0.632074	0.251929	0.0131533	0.152083	0.481891	0.330207	0.54095	0.555942	0.621349	0.166239	0.837354	0.0166614	0.298601	0.747481	0.625258	0.382129	0.924655	0.551081	0.722905	0.517225	0.588527	0.277832	0.664631	0.409188	0.615543	0.0471223	0.415414	0.705337	0.971322	0.245126	0.663003	0.0716091	0.156054	0.721553	0.566847	0.295236	0.880054	0.30212	0.439922	0.946205
				0.362857	0.0597462	0.713229	0.109792	0.0896633	0.0685927	0.804452	0.53715	0.320641	0.0951511	0.0687389	0.0314856	0.432629	0.567071	0.594114	0.954787	0.934776	0.508474	0.255805	0.107326	0.505739	0.0853814	0.00673259	0.0881825	0.342862	0.365458	0.127859	0.158636	0.78088	0.238497	0.657792	0.935199	0.828399	0.436417	0.757202	0.455707	0.5947	0.0458213	0.873979	0.274436	0.0291566	0.295487	0.701348	0.0720151	0.197656	0.0468444
				0.309043	0.349151	0.447988	0.245119	0.913851	0.593495	0.191055	0.19301	0.332713	0.666023	0.980542	0.460719	0.205503	0.194243	0.248687	0.53848	0.561112	0.399849	0.364903	0.409721	0.812663	0.914641	0.781111	0.116258	0.353695	0.172695	0.234941	0.2515	0.0219912	0.279529	0.363197	0.352674	0.375895	0.781765	0.514538	0.609361	0.478426	0.337567	0.214425	0.518154	0.948422	0.601884	0.631148	0.858952	0.930436	0.752933
20q12	rs13041247	39269074	C<T	0.0476051	0.288812	0.0245015	0.225214	0.0871463	0.118209	0.0168831	0.492603	0.184928	0.101827	0.0797876	0.192145	0.482444	0.122267	0.00686717	0.237412	0.462285	0.189129	0.070194	0.115169	0.189531	0.109048	0.0518875	0.0166312	0.884418	0.579278	0.328618	0.133414	0.115937	0.0138011	0.00980887	0.0796662	0.830135	0.450361	0.0500443	0.372861	0.180365	0.0958975	0.145437	0.0330658	0.210206	0.286268	0.0816383	0.0973905	0.36021	0.252087
				0.738414	0.681113	0.695401	0.318369	0.25082	0.650615	0.269916	0.0851255	0.448121	0.199782	0.185278	0.636483	0.786643	0.329814	0.776914	0.0650412	0.34795	0.897395	0.615743	0.274586	0.621587	0.16313	0.768471	0.239238	0.113467	0.967046	0.733559	0.209975	0.0543132	0.730007	0.252652	0.21685	0.459525	0.448708	0.838667	0.390899	0.938192	0.682881	0.422211	0.221785	0.21355	0.716831	0.4299	0.146324	0.0998915	0.811849
				0.546646	0.159008	0.50245	0.209132	0.659697	0.738832	0.550295	0.584203	0.0349749	0.6093	0.499469	0.95622	0.376539	0.379296	0.643106	0.852907	0.144555	0.0194095	0.456008	0.512842	0.812678	0.671365	0.286522	0.959055	0.709872	0.345332	0.384464	0.343366	0.242925	0.682634	0.433544	0.664958	0.914583	0.175573	0.460768	0.108708	0.0750031	0.553034	0.484776	0.4176	0.440825	0.789082	0.470229	0.608811	0.144751	0.675032
	rs6129653	39275603	T<C	0.202147	0.246584	0.156534	0.181063	0.374894	0.476016	0.00859243	0.128969	0.312037	0.44947	0.394819	0.876396	0.825593	0.3544	0.0100771	0.106616	0.379828	0.110926	0.369002	0.423126	0.456413	0.678395	0.391035	0.44539	0.858764	0.575372	0.935187	0.528991	0.231914	0.310915	0.0100117	0.0510814	0.136843	0.141206	0.492442	0.115494	0.143691	0.560249	0.569889	0.183949	0.849638	0.0175718	0.0749336	0.755635	0.459542	0.802855
				0.625198	0.570793	0.694346	0.576097	0.425418	0.369992	0.968506	0.793923	0.417301	0.439576	0.0626808	0.708022	0.38272	0.818613	0.997742	0.796506	0.818495	0.388757	0.530133	0.259377	0.838559	0.309079	0.0825109	0.697139	0.411407	0.383382	0.896361	0.574326	0.528463	0.991141	0.98257	0.638015	0.638602	0.755503	0.783011	0.084775	0.526927	0.302095	0.767639	0.875681	0.0557927	0.511999	0.930003	0.576322	0.863769	0.178385
				0.102653	0.0130122	0.697236	0.00957057	0.0409534	0.470157	0.644639	0.144268	0.00441972	0.0180018	0.145662	0.362636	0.347099	0.798684	0.395838	0.360429	0.0452729	0.000780881	0.199782	0.0145866	0.283411	0.284007	0.0934426	0.138894	0.230368	0.163315	0.642693	0.633055	0.949862	0.447533	0.843142	0.196048	0.517736	0.020136	0.0895734	0.000890054	0.0548611	0.141184	0.354117	0.0790634	0.0671254	0.214403	0.294446	0.288185	0.137532	0.445511
	rs6072081	39261054	A<G	0.00560383	0.284983	0.00273612	0.113258	0.368116	0.294166	0.00385979	0.089667	0.320552	0.0555118	0.127391	0.317029	0.116379	0.215343	0.00275124	0.215737	0.269374	0.222397	0.476287	0.0122822	0.116453	0.183629	0.135245	0.0258915	0.459872	0.145777	0.062208	0.160401	0.178057	0.0134806	0.0637037	0.0962392	0.645443	0.853055	0.252383	0.497149	0.358431	0.223689	0.698705	0.0958705	0.144431	0.065457	0.109944	0.138065	0.236238	0.215784
				0.42599	0.261195	0.629117	0.392388	0.0681819	0.77419	0.504699	0.43998	0.465152	0.0918645	0.266678	0.498299	0.457898	0.374015	0.711891	0.499218	0.142275	0.337318	0.469265	0.014911	0.604094	0.20033	0.719738	0.194611	0.098605	0.354363	0.714854	0.588437	0.105823	0.690585	0.707988	0.758994	0.2308	0.205617	0.724767	0.344748	0.45311	0.441102	0.626033	0.160054	0.0526837	0.739575	0.524523	0.122608	0.547955	0.367542
				0.354562	0.083978	0.405967	0.0895805	0.566958	0.238418	0.402918	0.40876	0.00520307	0.349714	0.412265	0.0954185	0.144145	0.498776	0.169365	0.52254	0.155989	0.0165893	0.113561	0.0519756	0.832897	0.465539	0.256298	0.284446	0.0848464	0.0581672	0.313822	0.204075	0.861851	0.103736	0.711096	0.405698	0.249548	0.168346	0.81917	0.216831	0.0389684	0.10165	0.289267	0.0436999	0.0935997	0.679457	0.387441	0.225584	0.2567	0.522043
[truncated: 17 more columns]

## Sheet: META_PVAL
Region	Lead SNP	Location (bp)	Alleles	Segment 1	Segment 2	Segment 3	Segment 4	Segment 5	Segment 6	Segment 7	Segment 8	Segment 9	Segment 10	Segment 11	Segment 12	Segment 13	Segment 14	Segment 15	Segment 16	Segment 17	Segment 18	Segment 19	Segment 20	Segment 21	Segment 22	Segment 23	Segment 24	Segment 25	Segment 26	Segment 27	Segment 28	Segment 29	Segment 30	Segment 31	Segment 32	Segment 33	Segment 34	Segment 35	Segment 36	Segment 37	Segment 38	Segment 39	Segment 40	Segment 41	Segment 42	Segment 43	Segment 44	Segment 45	Segment 46
1p22	rs560426	94553438	C<T	0.122895	0.246094	0.12292	0.0828642	0.50326	0.550017	0.611195	0.591499	0.0137726	0.699013	0.549238	0.521953	0.153757	0.82493	0.993218	0.474734	0.85376	0.00289172	0.0325818	0.32319	0.860683	0.031656	0.527334	0.700834	0.47303	0.534029	0.134768	0.527283	0.736734	0.426214	0.46929	0.415313	0.233678	0.185138	0.62996	0.00162358	0.0232728	0.191762	0.630875	0.535544	0.660275	0.94671	0.594568	0.0364905	0.0555127	0.434908
				0.0909872	0.170409	0.197602	0.157057	0.378057	0.434124	0.259913	0.876205	0.0338905	0.837489	0.163875	0.476793	0.206826	0.490581	0.612814	0.783186	0.889069	0.0017926	0.0980047	0.487928	0.905542	0.111576	0.13978	0.557577	0.0771696	0.286934	0.645605	0.450499	0.574697	0.404951	0.685495	0.91484	0.823075	0.169454	0.873358	0.00782337	0.00745049	0.245655	0.630838	0.282888	0.497775	0.366366	0.425101	0.0460957	0.159917	0.0638159
				0.695692	0.782341	0.359663	0.649047	0.629746	0.486227	0.973472	0.454646	0.673923	0.79955	0.464583	0.59237	0.540796	0.910585	0.860614	0.560101	0.859392	0.330086	0.371633	0.0745764	0.598689	0.195627	0.104311	0.906587	0.800849	0.450955	0.634518	0.456185	0.524701	0.606278	0.640279	0.926128	0.682641	0.557378	0.816004	0.492086	0.601689	0.0753579	0.723493	0.141086	0.503422	0.641233	0.922708	0.21814	0.453166	0.51512
	rs481931	94570016	T<G	0.595828	0.0475289	0.670232	0.0153534	0.961998	0.846418	0.368253	0.174195	0.0228395	0.718434	0.976483	0.876442	0.530586	0.668514	0.504148	0.241049	0.796343	0.627719	0.017571	0.0892452	0.889946	0.989615	0.945799	0.789264	0.629104	0.576328	0.750599	0.871367	0.927562	0.344492	0.487228	0.547242	0.275881	0.924959	0.93939	0.689592	0.559401	0.629068	0.0377668	0.696743	0.0232954	0.802531	0.871147	0.631882	0.865537	0.83176
				0.631042	0.284657	0.808638	0.303552	0.984544	0.710183	0.859498	0.214885	0.0624773	0.63048	0.34678	0.214183	0.199224	0.34854	0.899254	0.149968	0.530537	0.832552	0.210625	0.197789	0.190801	0.894507	0.756316	0.129703	0.608067	0.292651	0.677166	0.685264	0.859291	0.277435	0.741354	0.214983	0.359861	0.953305	0.877588	0.648078	0.323222	0.906475	0.590113	0.282256	0.569947	0.62617	0.27571	0.967827	0.63413	0.937184
				0.163646	0.103527	0.215344	0.414901	0.669031	0.103349	0.219596	0.449065	0.66392	0.11398	0.645961	0.104491	0.280693	0.509149	0.0618981	0.563983	0.678731	0.884134	0.263132	0.111424	0.440197	0.938623	0.596459	0.0470436	0.0477092	0.209772	0.317115	0.847819	0.668301	0.267367	0.28244	0.784062	0.571185	0.385477	0.87406	0.656669	0.421703	0.0953018	0.110685	0.192313	0.021871	0.910877	0.271878	0.895855	0.932986	0.784157
	rs4147803	94582293	C<G	0.889489	0.16887	0.922452	0.0617137	0.813733	0.877241	0.0722948	0.0561685	0.0101743	0.79312	0.964143	0.91609	0.764472	0.00984191	0.597687	0.30224	0.117882	0.356242	0.00350426	0.178218	0.953394	0.852066	0.955198	0.44507	0.923885	0.617046	0.489857	0.677937	0.0530153	0.808508	0.735808	0.341969	0.22458	0.59575	0.338124	0.440706	0.456594	0.590128	0.285797	0.872897	0.108745	0.633308	0.668556	0.813961	0.249471	0.609798
				0.806684	0.0381297	0.975095	0.00343863	0.508581	0.84301	0.749172	0.316521	0.00583246	0.401146	0.322259	0.505081	0.53792	0.809121	0.682132	0.020272	0.242218	0.190185	0.00615683	0.498002	0.403685	0.887272	0.459419	0.198899	0.71317	0.638776	0.835197	0.572909	0.330148	0.483169	0.848534	0.0334191	0.475888	0.632343	0.438495	0.498355	0.242349	0.560475	0.163182	0.502643	0.0389578	0.250063	0.0792014	0.398809	0.271282	0.584193
				0.707799	0.659498	0.757727	0.551165	0.919643	0.525498	0.285305	0.743962	0.458654	0.226072	0.840773	0.934493	0.734423	0.0120776	0.733146	0.283054	0.238873	0.891727	0.125956	0.585299	0.441358	0.999788	0.557667	0.911567	0.341614	0.781039	0.988383	0.34062	0.00861725	0.372846	0.541794	0.665502	0.965942	0.697857	0.105577	0.668029	0.991679	0.261059	0.583575	0.307347	0.158219	0.511965	0.423629	0.609052	0.420195	0.497791
	rs66515264	94558110	T<G	0.253951	0.136482	0.206807	0.00231737	0.278664	0.279479	0.275028	0.04156	0.0788174	0.39266	0.0476014	0.82039	0.173306	0.486464	0.0459464	0.0471201	0.311393	0.224001	0.0238103	0.141306	0.541523	0.344141	0.100805	0.517801	0.299835	0.292477	0.217907	0.565031	0.956005	0.512909	0.0700283	0.0701337	0.143045	0.185646	0.133857	0.226564	0.125977	0.0769639	0.173482	0.305047	0.740298	0.201188	0.448114	0.294585	0.0682455	0.103156
				0.62958	0.988562	0.282416	0.495073	0.197213	0.979829	0.510596	0.57157	0.938449	0.245938	0.60097	0.831257	0.611236	0.0559101	0.172484	0.133337	0.652614	0.628256	0.817243	0.135062	0.458197	0.723034	0.608083	0.820412	0.218359	0.660852	0.964312	0.310982	0.744034	0.56754	0.137681	0.116531	0.125949	0.776777	0.399198	0.382767	0.223517	0.928462	0.386078	0.349402	0.355025	0.537305	0.708334	0.679773	0.126244	0.180733
				0.376421	0.154533	0.274842	0.00123008	0.74193	0.486532	0.273685	0.0120823	0.0199492	0.837145	0.47138	0.946344	0.186316	0.845687	0.0647731	0.00721608	0.0680299	0.724695	0.0174981	0.336427	0.331602	0.690021	0.255045	0.604588	0.431962	0.531106	0.372961	0.883726	0.775589	0.594547	0.0507505	0.0205801	0.0121143	0.0869179	0.104506	0.58198	0.775807	0.00217494	0.883638	0.641299	0.640577	0.159551	0.266257	0.423682	0.0866035	0.273883
1p36	rs742071	18979874	T<G	0.0291225	2.91234e-09	0.566635	3.40355e-09	0.000804378	0.417788	0.296678	0.0211292	3.44454e-12	6.4502e-05	0.142472	0.832224	0.38238	0.0383923	0.432674	0.10486	0.00206086	0.364842	1.72549e-12	0.0151734	0.142374	0.00284981	0.945459	0.980085	0.512496	0.0816252	0.808518	0.138686	0.0231509	0.698077	0.229529	0.0912989	0.174338	0.0325635	0.0257784	0.229099	0.062001	3.43484e-07	9.12529e-08	0.00480962	0.164859	0.505933	0.322594	0.00233864	0.0658135	0.906219
				0.213207	6.5243e-07	0.798498	1.20338e-06	0.000271694	0.527111	0.942636	0.0766633	4.55754e-10	3.72461e-05	0.0409063	0.438594	0.525273	0.0573543	0.957183	0.361936	0.00768855	0.17055	2.82448e-11	0.126891	0.00362479	0.00865872	0.803519	0.888087	0.852783	0.768846	0.898158	0.494267	0.00851661	0.905162	0.935146	0.185033	0.726259	0.00803695	0.0492142	0.418888	0.0334858	1.046e-07	1.93425e-07	0.0163538	0.436613	0.345015	0.00805061	0.303305	0.17619	0.953959
				0.0145648	6.66613e-11	0.248376	6.8077e-11	0.000131726	0.318529	0.197807	0.0574484	4.9733e-15	4.37868e-06	0.0319468	0.712453	0.123685	0.0021938	0.122952	0.267275	0.00651597	0.512225	8.7115e-14	0.00193788	0.00818772	0.000410148	0.461248	0.947995	0.943783	0.219853	0.0918277	0.0280919	0.00351401	0.740641	0.115111	0.240139	0.44564	0.0175013	0.0729504	0.820878	0.300043	5.10417e-09	4.9274e-12	0.000747479	0.0305249	0.454	0.0142078	0.00277558	0.456412	0.904887
	rs4920524	18978372	G<T	0.113586	6.83279e-07	0.774518	1.61095e-06	0.00297554	0.575214	0.474194	0.118337	3.59114e-10	8.30542e-05	0.381996	0.925173	0.052579	0.114163	0.666397	0.269586	0.00910757	0.237785	1.06124e-10	0.0174818	0.301201	0.0139165	0.753424	0.69946	0.745598	0.0239987	0.241979	0.112799	0.0663312	0.748474	0.280123	0.286047	0.368313	0.0842217	0.068719	0.671002	0.0621084	4.75011e-06	8.24239e-08	0.0138689	0.345517	0.96692	0.433719	0.0154164	0.217359	0.965734
				0.118882	2.57286e-06	0.651948	2.0422e-05	5.69544e-05	0.800873	0.94423	0.0768104	4.92356e-09	8.2462e-06	0.0752972	0.867352	0.32272	0.0799733	0.998362	0.233937	0.0410052	0.165358	1.14652e-10	0.0176248	0.00510337	0.067576	0.331566	0.953636	0.996458	0.632825	0.339816	0.533973	0.0228384	0.879189	0.838083	0.191046	0.564035	0.0334268	0.0740687	0.620283	0.033749	1.0912e-07	1.05248e-08	0.00702333	0.312764	0.724608	0.00604409	0.866125	0.625847	0.557812
				0.0543737	9.36994e-11	0.555945	5.49417e-10	5.3003e-05	0.215727	0.422996	0.021387	6.71062e-14	7.1712e-06	0.0170221	0.81291	0.322515	0.060535	0.413357	0.123314	0.0054627	0.321453	3.15842e-13	0.000526804	0.0210167	0.00350205	0.330832	0.845264	0.86596	0.230407	0.517992	0.294218	0.0165779	0.944573	0.441508	0.0698813	0.254632	0.0331209	0.111682	0.873664	0.276745	2.24939e-09	1.19643e-11	0.000596997	0.0183285	0.561718	0.0131221	0.00967721	0.546084	0.817444
	rs9439713	18972776	A<G	0.19237	4.24286e-06	0.779326	5.6136e-06	0.00818998	0.486727	0.383479	0.149562	3.81079e-09	0.000189929	0.578131	0.667051	0.0357578	0.0601165	0.637498	0.353888	0.0129236	0.212476	6.85962e-10	0.0111353	0.642429	0.0275878	0.619773	0.586063	0.757832	0.0116102	0.174004	0.031777	0.04883	0.647542	0.458287	0.429509	0.673658	0.126546	0.0376547	0.694614	0.0875057	1.14663e-05	2.38325e-07	0.0142875	0.151851	0.963002	0.529403	0.0317917	0.409821	0.88357
				0.113228	1.49988e-05	0.742832	2.52376e-05	0.000137149	0.845436	0.92982	0.10302	5.11241e-09	8.06847e-06	0.143385	0.966263	0.273782	0.0839401	0.998869	0.269099	0.0624191	0.0921103	1.40505e-10	0.0108903	0.0059895	0.112013	0.265488	0.937239	0.546382	0.191694	0.282689	0.355902	0.0517926	0.585283	0.885786	0.309233	0.757061	0.0822816	0.0206977	0.635405	0.0391705	6.69618e-08	2.54222e-08	0.0105122	0.221131	0.455546	0.00687422	0.715559	0.80516	0.261351
				0.0363931	1.18176e-09	0.613694	4.15484e-09	0.000216287	0.186559	0.416006	0.0527648	2.36973e-12	1.29428e-05	0.0224833	0.626464	0.225826	0.0375611	0.470748	0.14674	0.0139843	0.278412	5.85929e-12	0.00115525	0.04398	0.00265367	0.230978	0.930158	0.508195	0.215033	0.409624	0.194103	0.0250965	0.717058	0.407763	0.202547	0.406587	0.0577739	0.068227	0.920235	0.291203	4.62615e-09	3.06672e-10	0.00262016	0.042012	0.570819	0.0247205	0.0195099	0.785272	0.788708
1q32	rs1044516	209959614	T<G	0.43859	0.0910795	0.710493	0.0380854	0.25155	0.492631	0.153027	0.0266255	0.00340057	0.0530445	0.631114	0.870886	0.651587	0.247339	0.260057	0.0847249	0.0429982	0.0200323	0.0674097	0.430602	0.182576	0.715896	0.906084	0.834485	0.552679	0.350353	0.900857	0.15036	0.865488	0.917787	0.623562	0.868412	0.145844	0.243897	0.127797	0.0930123	0.305389	0.93467	0.381107	0.106215	0.675598	0.84609	0.0680356	0.992836	0.477554	0.978472
				0.819182	0.239684	0.666148	0.291444	0.708973	0.513352	0.408505	0.0184838	0.146426	0.1755	0.107734	0.709596	0.497591	0.490228	0.428493	0.0225544	0.0851078	0.420313	0.216421	0.540774	0.638293	0.280027	0.231196	0.848094	0.441201	0.496247	0.58268	0.0891246	0.729161	0.643602	0.304851	0.0815302	0.114886	0.183732	0.193389	0.528797	0.873413	0.787499	0.58576	0.799248	0.923151	0.326272	0.930706	0.42566	0.139033	0.526427
				0.538633	0.303063	0.372744	0.52507	0.0381194	0.287636	0.667264	0.0990206	0.0878336	0.000188501	0.243238	0.586766	0.907674	0.500801	0.915991	0.211657	0.24751	0.129462	0.171251	0.00917909	0.0328963	0.0843073	0.228811	0.850461	0.829157	0.807125	0.0801982	0.667495	0.910016	0.88712	0.909812	0.230742	0.375504	0.415185	0.561427	0.51579	0.854281	0.611145	0.279453	0.00188713	0.203905	0.760725	0.0290542	0.48988	0.0311082	0.58798
	rs2064163	210048819	T<G	0.413189	0.123337	0.338002	0.0156721	0.418738	0.64905	0.17298	0.165898	0.00547713	0.237602	0.933783	0.898267	0.612046	0.200838	0.357498	0.640228	0.154595	0.0278229	0.0271463	0.426321	0.534559	0.955645	0.802672	0.867836	0.711736	0.575579	0.8535	0.062752	0.927136	0.731113	0.483472	0.722788	0.782605	0.361064	0.242806	0.18747	0.178852	0.550863	0.44899	0.168073	0.992907	0.97546	0.0578703	0.812894	0.920132	0.960451
				0.69185	0.573011	0.696316	0.142997	0.277276	0.634579	0.308391	0.0654387	0.13415	0.434987	0.0543596	0.620228	0.519167	0.362868	0.607457	0.124661	0.178213	0.305841	0.10121	0.697061	0.897155	0.289482	0.0722895	0.583498	0.596383	0.455011	0.116073	0.165219	0.965396	0.781559	0.582924	0.159333	0.595285	0.242936	0.0812539	0.483511	0.920175	0.20178	0.741099	0.642993	0.854968	0.711461	0.728266	0.263657	0.374959	0.32919
				0.868583	0.357089	0.63543	0.321071	0.166285	0.489639	0.692354	0.214125	0.0265868	0.0030801	0.349364	0.86867	0.142684	0.645624	0.839116	0.642527	0.348695	0.144562	0.0247042	0.0196884	0.118765	0.269989	0.222113	0.611715	0.865343	0.596989	0.0307375	0.776243	0.875984	0.547194	0.75877	0.253429	0.638143	0.169402	0.66516	0.533547	0.387939	0.0797904	0.373191	0.00323357	0.193666	0.738187	0.0479585	0.487722	0.385743	0.696308
	rs642961	209989270	A<G	0.46115	0.868988	0.798557	0.301226	0.854451	0.824612	0.480742	0.42939	0.0208776	0.419374	0.89529	0.617058	0.734904	0.0955949	0.816573	0.566343	0.124371	0.0130801	0.811591	0.745672	0.0397368	0.475488	0.592753	0.837117	0.951582	0.386342	0.842189	0.0976466	0.500483	0.448215	0.9578	0.535138	0.629542	0.488422	0.183464	0.0104698	0.351425	0.832461	0.513632	0.843386	0.990471	0.0873514	0.922804	0.780097	0.101639	0.227901
				0.349372	0.746857	0.158566	0.647635	0.807	0.209164	0.289659	0.468386	0.316925	0.297179	0.829467	0.469219	0.698173	0.653888	0.120186	0.426151	0.681096	0.393748	0.699327	0.441063	0.204932	0.574194	0.482527	0.764908	0.94754	0.141863	0.506951	0.433316	0.3438	0.281252	0.245099	0.717759	0.25306	0.496015	0.46742	0.268815	0.902569	0.420551	0.249276	0.957531	0.649103	0.417517	0.348877	0.773232	0.822296	0.453993
				0.353267	0.883684	0.19395	0.277516	0.799916	0.745336	0.299579	0.41917	0.672763	0.514926	0.891756	0.737761	0.0492365	0.774333	0.169748	0.651432	0.872797	0.184692	0.57185	0.48621	0.127044	0.220189	0.166777	0.17122	0.325123	0.0164995	0.819266	0.37874	0.76944	0.223174	0.328155	0.90769	0.0142737	0.194614	0.882734	0.376267	0.284102	0.668538	0.527892	0.758193	0.274519	0.0473329	0.524836	0.309678	0.43128	0.0808989
	rs596731	209993801	A<G	0.346405	0.179784	0.310183	0.501734	0.544825	0.875342	0.159299	0.724639	0.269902	0.509824	0.154617	0.477247	0.405876	0.81824	0.25668	0.417411	0.486278	0.509708	0.36121	0.224126	0.916353	0.49007	0.171226	0.504184	0.495122	0.452953	0.0959629	0.260611	0.739284	0.50652	0.227766	0.338883	0.475993	0.825841	0.62991	0.985625	0.204532	0.730526	0.629864	0.0623592	0.912072	0.652682	0.284483	0.359235	0.892896	0.388867
				0.261707	0.188321	0.147316	0.447997	0.557074	0.489878	0.286497	0.647538	0.365569	0.66443	0.0972379	0.0895377	0.411503	0.304127	0.732762	0.669499	0.36989	0.702658	0.79232	0.799594	0.726727	0.50144	0.0876868	0.0579722	0.0418601	0.10518	0.340686	0.0618836	0.703929	0.811661	0.102428	0.368594	0.906486	0.73191	0.337231	0.8136	0.253172	0.954772	0.897813	0.862924	0.228684	0.767531	0.443955	0.440041	0.859016	0.0824378
				0.0630634	0.0256738	0.0612863	0.242066	0.250923	0.0695913	0.0976317	0.880988	0.210054	0.0418595	0.365327	0.0855834	0.464846	0.406746	0.171172	0.372772	0.580957	0.6927	0.0905157	0.0106013	0.146197	0.418093	0.156661	0.0593885	0.0185081	0.498437	0.502405	0.119455	0.742931	0.128987	0.171626	0.490467	0.574287	0.688648	0.328814	0.723752	0.249646	0.490163	0.0716579	0.0611766	0.046949	0.603654	0.0380904	0.257805	0.891384	0.0163796
	rs742214	209960925	C<T	0.489944	0.0957215	0.763306	0.0320707	0.324342	0.532134	0.25191	0.0206949	0.00508408	0.0734518	0.817857	0.873329	0.720052	0.270206	0.597662	0.114924	0.0291853	0.0236016	0.0841725	0.349715	0.171112	0.791553	0.94602	0.809867	0.598716	0.353406	0.764669	0.510184	0.896157	0.78392	0.474016	0.926646	0.1937	0.27846	0.102348	0.0825974	0.384426	0.959149	0.356843	0.130394	0.738767	0.955767	0.0485078	0.962722	0.57047	0.973758
				0.848745	0.253255	0.740304	0.458529	0.637122	0.586256	0.632129	0.00995687	0.236774	0.354764	0.126504	0.780623	0.429993	0.34941	0.564427	0.0216921	0.0529545	0.437785	0.366643	0.456589	0.602926	0.330652	0.263255	0.924846	0.904849	0.486214	0.752353	0.0768874	0.846808	0.736758	0.301571	0.0812917	0.139912	0.150748	0.140207	0.609879	0.966135	0.753034	0.55572	0.880486	0.946147	0.443744	0.961462	0.363619	0.214395	0.504651
				0.411172	0.283535	0.262133	0.46806	0.0784524	0.345129	0.786091	0.100656	0.0743517	0.000227756	0.303176	0.358139	0.596338	0.571323	0.668376	0.283346	0.263531	0.16289	0.113968	0.00623309	0.027151	0.210409	0.259109	0.795885	0.930114	0.82073	0.0479497	0.541108	0.989079	0.703145	0.811358	0.286299	0.535292	0.546201	0.413887	0.687474	0.647093	0.450335	0.262867	0.00113802	0.288849	0.735198	0.0290572	0.831255	0.0667203	0.583315
	rs9430019	210050794	T<C	0.318088	0.425665	0.0643585	0.33129	0.765654	0.403329	0.0578467	0.98027	0.644042	0.854774	0.519138	0.264253	0.830639	0.0503651	0.0248076	0.948421	0.910889	0.445864	0.623809	0.56408	0.54605	0.148354	0.92849	0.452561	0.571076	0.522553	0.421177	0.0826694	0.960572	0.12873	0.20923	0.819343	0.786909	0.968151	0.31375	0.4045	0.859319	0.693774	0.886198	0.23881	0.537069	0.726098	0.85935	0.124332	0.388324	0.29098
				0.406781	0.742788	0.363254	0.907406	0.856073	0.687928	0.211397	0.850754	0.875605	0.895346	0.373624	0.149873	0.743762	0.281802	0.0939526	0.99952	0.704722	0.529797	0.713789	0.491188	0.83886	0.226913	0.596193	0.347693	0.0899349	0.500457	0.164796	0.571807	0.886824	0.717437	0.0512881	0.768743	0.964007	0.988608	0.738868	0.724695	0.743444	0.67351	0.842145	0.508003	0.421828	0.583851	0.834294	0.362062	0.258852	0.0373669
				0.720331	0.112088	0.478519	0.153726	0.542198	0.467985	0.298634	0.732321	0.0798739	0.701957	0.314863	0.713854	0.395022	0.948088	0.0562623	0.90353	0.611803	0.741727	0.00816582	0.0824932	0.776471	0.100174	0.396913	0.127865	0.286733	0.411516	0.89065	0.464295	0.970972	0.160456	0.0606291	0.794306	0.809972	0.704624	0.819253	0.758237	0.655342	0.112708	0.0889526	0.119818	0.063282	0.806959	0.549089	0.143919	0.550487	0.145131
2p21	rs7590268	43540125	G<T	0.00385462	0.0088102	0.00544835	0.00385349	0.663545	0.67736	5.76269e-05	0.721726	0.00411621	0.564458	0.137585	0.991168	0.705511	0.00220736	0.00031504	0.650603	0.988276	0.413688	0.00421746	0.648496	0.701761	0.32709	0.197733	0.585243	0.721032	0.929961	0.511771	2.41332e-05	0.233751	0.286704	0.0894471	0.520893	0.456137	0.632626	0.87275	0.60306	0.472813	0.0026673	0.00233805	0.915653	0.236654	0.873357	0.611149	0.00293977	0.501963	0.211702
				0.000247056	0.014196	0.000806584	0.00476597	0.32041	0.709306	0.000723637	0.240132	0.0176127	0.486118	0.0235729	0.888267	0.521556	0.000447029	0.00736739	0.392969	0.487345	0.746046	0.0438687	0.983126	0.28845	0.379364	0.0121707	0.477304	0.522375	0.351	0.718928	7.7965e-05	0.0088948	0.259851	0.0236209	0.424668	0.566362	0.923642	0.748945	0.425913	0.348493	0.00423446	0.070037	0.995723	0.835465	0.331916	0.134074	0.180846	0.534868	0.137878
				0.00164845	0.00289385	0.00065139	0.00823986	0.0458128	0.305243	0.00282719	0.26664	0.00723698	0.661873	0.0480164	0.555197	0.477986	9.95065e-05	0.0703344	0.50003	0.71982	0.557184	0.191601	0.843407	0.725304	0.363039	0.0441941	0.781315	0.809792	0.956142	0.263298	3.83721e-07	0.0183405	0.557544	0.103926	0.684947	0.252467	0.465286	0.679706	0.596549	0.456706	0.210297	0.0511637	0.903413	0.380421	0.623882	0.429992	0.0384859	0.541088	0.108502
2p21	rs6740960	42181679	A<T	6.24097e-33	2.05095e-09	6.80272e-31	1.2557e-14	0.0989118	7.56561e-25	1.18681e-07	2.36841e-15	6.96456e-11	0.312181	0.0596476	4.07522e-30	1.77559e-06	0.0964328	5.71191e-06	1.53487e-05	8.18455e-10	2.9637e-07	2.4523e-08	0.047354	0.123765	0.223455	0.100106	1.26243e-25	1.56695e-13	1.80841e-08	0.00701643	0.665988	0.046992	0.0068159	6.70782e-06	1.18502e-07	3.27593e-06	3.39025e-06	1.51838e-07	0.000103321	4.89281e-05	4.72187e-08	0.000103317	0.016827	0.0855781	0.00268363	0.805353	0.142462	0.0294133	0.356865
				1.48333e-22	3.13119e-05	5.77208e-20	3.18776e-06	0.226256	8.92311e-18	0.000450867	9.37376e-07	5.27463e-07	0.138313	0.65676	1.99956e-20	0.000202225	0.115406	0.0140655	0.182353	0.00125053	0.00010703	9.25668e-06	0.0555244	0.00596872	0.599104	0.776641	6.84998e-22	4.41678e-13	2.4633e-07	0.166113	0.541197	0.0545004	0.00895816	0.0573932	6.33671e-05	0.0760402	0.000582816	0.000116785	0.00179498	0.00122409	8.30837e-05	0.00785761	0.178557	0.0428364	0.00338587	0.0243475	0.40044	0.133194	0.485666
				6.87913e-17	1.72372e-13	1.40483e-14	1.14177e-17	0.00655694	1.44262e-18	0.000263373	3.51807e-15	7.73598e-14	0.177761	0.119191	5.80833e-23	5.08197e-06	0.0163297	0.0016574	1.12485e-08	6.91869e-07	7.05357e-09	5.33293e-09	0.0011987	0.00806253	0.0334121	0.0269341	2.94525e-24	9.21429e-09	3.18286e-07	0.161624	0.298811	0.0159418	0.00697245	0.000250547	6.42342e-09	1.38215e-07	3.65703e-08	3.07893e-05	0.0002363	1.67746e-06	5.26379e-10	1.26295e-05	0.0696294	0.00634179	0.000553175	0.117658	0.689495	0.0860622	0.225043
2p24.2	rs7552	16733928	G<A	0.258406	0.571587	0.0828705	0.52764	0.404857	0.279723	0.371437	0.920751	0.242764	0.492455	0.785336	0.0661808	0.983607	0.679991	0.121578	0.734545	0.506822	0.767966	0.487007	0.188122	0.420927	0.704029	0.971363	0.0652353	0.4312	0.792212	0.528916	0.599689	0.53972	0.176631	0.0650069	0.990447	0.792498	0.548335	0.378598	0.393028	0.128666	0.183923	0.246245	0.752326	0.018876	0.683293	0.901959	0.566645	0.93572	0.576437
				0.347476	0.0347047	0.261485	0.200365	0.0411139	0.1729	0.97219	0.886784	0.00763049	0.188443	0.104658	0.039877	0.989725	0.855063	0.754259	0.926118	0.174016	0.335527	0.0276843	0.226632	0.0804499	0.364476	0.110734	0.316179	0.0890657	0.877602	0.162626	0.520711	0.654127	0.645045	0.467216	0.88955	0.474509	0.670469	0.234211	0.382406	0.571001	0.116753	0.131796	0.238557	0.115426	0.407114	0.63128	0.275427	0.363405	0.00137833
				0.0397027	0.143676	0.177963	0.545072	0.00519643	0.301821	0.148726	0.831146	0.0852632	0.0298835	0.0217938	0.151463	0.591961	0.527652	0.064134	0.527786	0.255571	0.1822	0.129078	0.102875	0.260831	0.0296054	0.150765	0.384297	0.625955	0.367857	0.0196555	0.18873	0.433273	0.0819101	0.273021	0.907855	0.844449	0.55087	0.491412	0.265734	0.0523058	0.0814128	0.233383	0.174227	0.0396168	0.198858	0.564914	0.0275882	0.434159	0.0189039
	rs10172734	16733054	A<G	0.361585	0.636334	0.098448	0.506029	0.299564	0.32259	0.489189	0.756247	0.177087	0.296062	0.699919	0.0957662	0.949591	0.756013	0.160921	0.902948	0.503124	0.69046	0.527286	0.14998	0.469645	0.825736	0.973834	0.0847747	0.434257	0.893045	0.400592	0.603052	0.660704	0.223571	0.0596225	0.982465	0.813314	0.50489	0.354261	0.388738	0.257733	0.185483	0.35616	0.714832	0.0127365	0.695391	0.970029	0.837193	0.80492	0.28421
				0.394656	0.0467243	0.262992	0.141672	0.0351366	0.16884	0.987056	0.872417	0.00476568	0.146019	0.0787362	0.0538772	0.975666	0.895749	0.794676	0.949348	0.174365	0.254231	0.0415454	0.234826	0.0746526	0.318455	0.0723254	0.347763	0.110163	0.935348	0.0869289	0.465603	0.822293	0.593712	0.531917	0.937476	0.547142	0.602343	0.310553	0.331359	0.779585	0.104147	0.197417	0.222925	0.125207	0.487172	0.927874	0.301846	0.397729	0.00138613
				0.0295109	0.112349	0.117801	0.395261	0.00549994	0.357609	0.137198	0.76589	0.0416693	0.0261624	0.0194721	0.161536	0.604186	0.601027	0.0596488	0.591201	0.277781	0.121786	0.10086	0.097468	0.239689	0.0257424	0.181033	0.320429	0.576183	0.390837	0.0156298	0.210213	0.513656	0.0916296	0.332835	0.923231	0.858313	0.511046	0.462903	0.254921	0.0746985	0.0764997	0.284683	0.204261	0.0403679	0.207867	0.729839	0.0273118	0.347374	0.0110528
	rs7566780	16729357	G<A	0.293485	0.859988	0.128517	0.460454	0.671875	0.287983	0.542021	0.872478	0.0978368	0.605435	0.742379	0.027796	0.96022	0.930726	0.398971	0.840069	0.44645	0.26514	0.41187	0.152002	0.559163	0.474987	0.420147	0.0555113	0.395458	0.585943	0.477203	0.539005	0.949653	0.278948	0.238687	0.894619	0.695075	0.748687	0.317993	0.494868	0.0265249	0.092107	0.37941	0.58056	0.00639766	0.440054	0.891545	0.338487	0.631342	0.680992
				0.395053	0.125449	0.217544	0.307896	0.0314426	0.126543	0.972663	0.963181	0.0142035	0.116894	0.0265135	0.0259191	0.990116	0.968306	0.970285	0.894845	0.483055	0.332012	0.112618	0.0799952	0.104276	0.173182	0.0969228	0.227738	0.0862999	0.865789	0.325445	0.366958	0.475871	0.978776	0.957567	0.841138	0.448033	0.836193	0.485983	0.405187	0.549819	0.0985634	0.604378	0.0834921	0.047732	0.0661807	0.67432	0.252902	0.235701	0.0240488
				0.339568	0.0649045	0.471271	0.403255	0.00424406	0.31545	0.31463	0.884909	0.0357482	0.0215789	0.064969	0.53433	0.761488	0.671561	0.245148	0.49112	0.124073	0.0612403	0.052811	0.0377586	0.178397	0.018078	0.0182282	0.0525837	0.70917	0.24937	0.0327214	0.0924571	0.467849	0.42914	0.135927	0.878193	0.415551	0.57864	0.444015	0.507765	0.0235591	0.0357044	0.597699	0.0841579	0.00772864	0.364929	0.385933	0.0189505	0.202766	0.101954
2p25.1	rs287980	9971366	G<A	0.841371	0.418452	0.862	0.434422	0.351347	0.905136	0.74903	0.330014	0.190939	0.345575	0.945222	0.979094	0.898214	0.264214	0.678681	0.0311864	0.923237	0.656592	0.122983	0.338209	0.264231	0.901384	0.780745	0.91954	0.345083	0.962378	0.751566	0.0356909	0.364557	0.700203	0.38219	0.0483598	0.138642	0.691061	0.933332	0.63709	0.520657	0.489834	0.178433	0.234729	0.0894837	0.272006	0.452435	0.716272	0.157526	0.9918
				0.977168	0.495364	0.995372	0.572901	0.0258701	0.484862	0.955421	0.698151	0.41712	0.260101	0.214842	0.629631	0.870564	0.587763	0.98843	0.566734	0.685744	0.499376	0.597321	0.257102	0.551371	0.302453	0.403203	0.654237	0.287733	0.827451	0.956162	0.506558	0.169426	0.50831	0.393878	0.793653	0.979824	0.61239	0.650724	0.841883	0.696635	0.476449	0.577119	0.382317	0.0643094	0.0707391	0.466256	0.104842	0.303728	0.729336
				0.810011	0.316374	0.705967	0.274269	0.122729	0.625192	0.708493	0.108685	0.968413	0.255418	0.122122	0.551937	0.944038	0.123875	0.953379	0.0199607	0.47701	0.913631	0.587824	0.0260038	0.761661	0.129706	0.637526	0.761663	0.55112	0.989907	0.636838	0.21193	0.609681	0.513175	0.840114	0.0123009	0.736823	0.371062	0.809181	0.614448	0.775141	0.544008	0.882353	0.125921	0.00346639	0.548413	0.346555	0.108533	0.023207	0.965236
3p11.1	rs7632427	89534377	C<T	0.341732	0.600693	0.15456	0.775536	0.987037	0.0105413	0.123298	0.747922	0.458741	0.789814	0.780251	0.030286	0.289648	0.328657	0.204203	0.95701	0.715364	0.877085	0.1144	0.786104	0.613329	0.397373	0.707767	0.0358154	0.243988	0.522503	0.692881	0.945712	0.362311	0.206804	0.0627851	0.813221	0.6643	0.339357	0.896628	0.657724	0.856186	0.472593	0.858059	0.268675	0.89219	0.957029	0.738697	0.487828	0.610188	0.68917
				0.208538	0.922098	0.0304684	0.523189	0.900511	0.0294877	0.0248749	0.794346	0.574588	0.187858	0.874274	0.0449738	0.202084	0.820312	0.0016581	0.969414	0.475921	0.688525	0.629754	0.221476	0.493051	0.514381	0.95722	0.0177624	0.0245523	0.307919	0.128872	0.992784	0.415	0.0222113	0.0298018	0.353779	0.739693	0.185693	0.849302	0.816789	0.919467	0.793064	0.828016	0.335228	0.404244	0.742711	0.640155	0.967555	0.644956	0.368126
				0.0447567	0.469391	0.018849	0.353145	0.102832	0.103954	0.453953	0.658108	0.650006	0.151657	0.439349	0.0750471	0.00461038	0.394418	0.0582951	0.58898	0.633676	0.380006	0.38886	0.120267	0.210324	0.316912	0.690849	1.86589e-05	0.528114	0.0103702	0.0706735	0.717879	0.820558	0.0959501	0.141615	0.311308	0.965091	0.155589	0.826751	0.938641	0.179271	0.456814	0.273487	0.125623	0.482467	0.5834	0.0717952	0.140808	0.120303	0.249775
3q28	rs76479869	189553372	G<A	0.385187	0.106007	0.513001	0.0404103	0.811926	0.219731	0.288259	0.983325	0.357845	0.755543	0.786423	0.389221	0.15172	0.466018	0.0794402	0.795173	0.390005	0.738042	0.359129	0.494354	0.25854	0.638426	0.855897	0.137337	0.921588	0.226974	0.395511	0.371923	0.490268	0.0861082	0.323218	0.975109	0.778134	0.764327	0.917776	0.829749	0.105736	0.910712	0.449137	0.32281	0.615638	0.0528361	0.9436	0.805125	0.827983	0.892138
				0.214759	0.643062	0.624526	0.496987	0.78398	0.0320727	0.559982	0.958225	0.64073	0.313912	0.928607	0.134491	0.23936	0.164914	0.213566	0.295335	0.81195	0.275648	0.586733	0.388875	0.0292872	0.671041	0.532314	0.242954	0.581774	0.121656	0.824183	0.0654172	0.0626344	0.376875	0.108652	0.410972	0.896731	0.172354	0.932493	0.646759	0.0524254	0.431315	0.930981	0.30184	0.700061	0.0283131	0.216342	0.993814	0.803006	0.649404
				0.95911	0.953216	0.864906	0.632701	0.539901	0.644441	0.706881	0.976249	0.886637	0.240519	0.863429	0.364772	0.56074	0.376441	0.484117	0.847347	0.866923	0.53244	0.820897	0.770448	0.162693	0.941452	0.668089	0.56918	0.96802	0.0531205	0.492032	0.206103	0.282632	0.939958	0.421643	0.79621	0.852495	0.537856	0.818308	0.953568	0.180886	0.653685	0.649107	0.697091	0.178898	0.066419	0.148785	0.958252	0.776	0.942605
3q29	rs338217	197026927	G<A	0.699325	0.581746	0.664565	0.449511	0.853266	0.885098	0.138839	0.563087	0.376012	0.269685	0.815554	0.750629	0.941191	0.591096	0.138704	0.674297	0.623884	0.502429	0.744859	0.940713	0.680415	0.956539	0.94992	0.560076	0.815683	0.854998	0.517392	0.993146	0.596544	0.574159	0.523338	0.576432	0.642952	0.214327	0.575755	0.119954	0.496454	0.662914	0.944746	0.986225	0.600379	0.460466	0.983033	0.943102	0.964801	0.873488
				0.568386	0.0570295	0.529683	0.0569641	0.353551	0.223401	0.51406	0.35903	0.0330713	0.590235	0.964938	0.111053	0.073301	0.505903	0.427146	0.176088	0.282278	0.207365	0.129617	0.809356	0.598323	0.655269	0.674159	0.290723	0.610054	0.388235	0.446421	0.686482	0.604924	0.846301	0.475677	0.171501	0.757848	0.0675802	0.369517	0.190531	0.441463	0.849433	0.233063	0.75156	0.748159	0.427767	0.81505	0.529109	0.537391	0.998269
				0.518028	0.023826	0.453669	0.41615	0.194131	0.307904	0.523035	0.476253	0.206317	0.411797	0.406704	0.793271	0.170048	0.550908	0.355449	0.606537	0.546622	0.811942	0.551383	0.874142	0.592535	0.570901	0.386612	0.696924	0.64908	0.700129	0.164307	0.709334	0.480976	0.723218	0.416584	0.891489	0.520589	0.333351	0.431873	0.936565	0.417565	0.713242	0.0624813	0.750622	0.829174	0.424003	0.865775	0.733233	0.539111	0.300158
4p16.2	rs34246903	4794195	C<A	0.000848915	9.45887e-06	0.209905	1.18209e-07	0.000119075	0.265771	0.58177	4.25927e-05	4.25092e-06	0.106625	2.52722e-06	0.624015	0.0712482	0.782438	0.139705	7.9448e-06	0.014602	0.0256136	4.14374e-07	0.877991	0.106576	4.37212e-08	0.0713346	0.82502	0.47182	0.286854	0.00129718	0.154356	0.914592	0.279905	0.117142	1.42864e-09	0.0040682	0.00617173	0.567621	0.00227288	0.0232346	8.52568e-07	0.000243602	0.839147	0.432061	0.143443	0.209123	0.00274021	8.19465e-09	0.023946
				0.00388582	0.00901089	0.287475	0.00555001	0.925473	0.883029	0.390712	0.00165905	0.003214	0.958338	0.35046	0.619104	0.531107	0.439	0.908274	0.015356	0.0439579	0.342173	0.00315811	0.920314	0.702027	0.00946937	0.767019	0.949381	0.706836	0.237589	0.11996	0.0318231	0.462384	0.703691	0.789118	5.00358e-05	0.134278	0.0672175	0.156885	0.0698783	0.323659	0.00712204	0.0800406	0.859961	0.992984	0.859984	0.174865	0.961549	0.00193927	0.922204
				4.50121e-06	1.38438e-06	0.0157963	5.11957e-08	3.53269e-05	0.059099	0.129525	1.28481e-08	1.64788e-05	0.035231	2.74448e-07	0.746235	0.393667	0.845003	0.240806	4.28929e-10	0.0486362	0.270326	3.30039e-07	0.0963147	0.024297	5.83289e-10	0.0050208	0.686758	0.304205	0.140479	0.00409418	0.32871	0.884381	0.326156	0.315222	6.8681e-12	0.00112136	0.0313672	0.0519929	0.0187981	0.0757772	2.68307e-07	0.0110731	0.138103	0.245225	0.0268801	0.246613	3.06131e-05	5.65166e-10	0.110019
	rs1907989	4818925	G<A	0.612345	0.93862	0.28003	0.353154	0.29015	0.873396	0.207525	0.826506	0.360194	0.265973	0.22548	0.889378	0.680801	0.492878	0.0328556	0.0556698	0.643785	0.5113	0.186854	0.32618	0.290662	0.193541	0.216253	0.659139	0.859294	0.264545	0.230631	0.185207	0.439704	0.198223	0.111937	0.268064	0.254984	0.668628	0.0675151	0.0557278	0.819642	0.504136	0.155715	0.339883	0.602109	0.651758	0.441405	0.368054	0.221949	0.250044
				0.840669	0.655871	0.184772	0.786835	0.247921	0.724211	0.123432	0.586791	0.107937	0.284013	0.0955084	0.860705	0.692959	0.670524	0.00456369	0.41866	0.454147	0.307767	0.0815323	0.80294	0.592095	0.764781	0.384874	0.441846	0.939926	0.384043	0.379687	0.176166	0.463527	0.0931823	0.0340849	0.794749	0.635138	0.121906	0.0795668	0.0585802	0.37218	0.0954525	0.0268291	0.51211	0.955039	0.539293	0.408876	0.827136	0.881478	0.462465
				0.66419	0.316268	0.755232	0.422396	0.0928847	0.733925	0.339711	0.689321	0.663862	0.827129	0.401295	0.706731	0.623289	0.218078	0.102673	0.485485	0.941876	0.196699	0.813659	0.601342	0.443685	0.410458	0.735237	0.389567	0.902667	0.464897	0.782454	0.247781	0.122505	0.546167	0.294416	0.343197	0.224799	0.263252	0.56851	0.294945	0.340126	0.965468	0.200081	0.884473	0.374175	0.311658	0.928833	0.536578	0.120036	0.815737
4q28.1	rs908822	124906257	T<C	0.920593	0.00165303	0.632534	0.0992803	0.0768758	0.636816	0.714779	0.499066	0.0195553	0.31313	0.396937	0.114261	0.746289	0.204211	0.850643	0.00728788	0.892703	0.615898	0.0183733	0.0687117	0.047474	0.325425	0.0618335	0.0959449	0.857209	0.799301	0.503286	0.686959	0.485789	0.999344	0.203164	0.0128807	0.214961	0.79777	0.576506	0.867014	0.638403	0.09603	0.00605448	0.0712587	0.555054	0.0156002	0.338527	0.212414	0.460589	0.0809817
				0.533237	0.717314	0.609998	0.654269	0.262597	0.639513	0.302704	0.246072	0.382656	0.25151	0.209801	0.461586	0.435563	0.00657348	0.981205	0.0379723	0.858372	0.855554	0.343656	0.0201027	0.272284	0.376594	0.388424	0.448852	0.787723	0.248319	0.971112	0.205507	0.0273226	0.872831	0.470804	0.213858	0.109105	0.843106	0.151889	0.549096	0.27433	0.353391	0.0215726	0.0295869	0.162951	0.0884304	0.183783	0.0638993	0.781344	0.324029
				0.112234	0.00115099	0.182806	0.0662634	0.0141866	0.705621	0.039964	0.999888	0.019714	0.0060439	0.361139	0.735856	0.296881	0.0467228	0.760532	0.949289	0.935015	0.424474	0.0145798	0.00362863	0.150233	0.386064	0.502914	0.263101	0.768106	0.195874	0.234961	0.614813	0.000987059	0.7853	0.225321	0.362328	0.948557	0.950306	0.855158	0.971421	0.553489	0.0305582	0.0351117	0.000382285	0.0482122	0.0783996	0.133171	0.0370552	0.179955	0.116724
5p12	rs10462065	44068846	A<C	0.201023	0.0071952	0.906285	0.00143614	0.744341	0.300443	0.905694	0.011278	0.00373694	0.792433	0.530922	0.0853124	0.843653	0.285972	0.277441	0.00530189	0.0400735	0.00349482	0.000757829	0.542897	0.835143	0.287926	0.290902	0.455001	0.409913	0.866652	0.574888	0.942579	0.208203	0.705246	0.49585	0.206946	0.0750944	0.687641	0.22746	0.0419654	0.0174774	0.00223322	0.00579639	0.214723	0.177734	0.889148	0.374429	0.70236	0.611283	0.723713
				0.495837	0.174207	0.899885	0.0706405	0.84286	0.671007	0.776008	0.356328	0.0536924	0.438518	0.666963	0.73145	0.778261	0.461211	0.787336	0.161882	0.398647	0.0693272	0.013465	0.875803	0.403515	0.750804	0.520694	0.31263	0.699391	0.760156	0.805049	0.620461	0.281883	0.917856	0.971388	0.809545	0.187587	0.412255	0.877395	0.281167	0.0516736	0.0273964	0.043351	0.788884	0.48814	0.942396	0.264994	0.346948	0.610706	0.51392
				0.691599	0.0206065	0.505001	0.00571714	0.824901	0.519173	0.0850707	0.0334029	0.00371907	0.465601	0.300456	0.513633	0.505553	0.943322	0.163237	0.0138512	0.0638092	0.0936813	0.000108977	0.654352	0.785705	0.964065	0.332548	0.553827	0.222804	0.696134	0.763188	0.728338	0.754478	0.711294	0.425405	0.674665	0.172177	0.297536	0.347483	0.0353427	0.303829	0.0313664	0.000931588	0.304194	0.43626	0.600238	0.259415	0.779012	0.819466	0.938343
6p24.3	rs9381107	9469238	A<G	0.662451	0.914329	0.244605	0.416635	0.200827	0.905682	0.419993	0.0503375	0.649997	0.374229	0.124862	0.70903	0.781857	0.588365	0.179125	0.187091	0.593142	0.721555	0.356938	0.404511	0.208828	0.0907065	0.724868	0.499146	0.78703	0.203715	0.660301	0.704248	0.548836	0.192611	0.221513	0.0604061	0.3852	0.428432	0.00141664	0.449089	0.550549	0.0279479	0.477635	0.330832	0.494745	0.0236494	0.213163	0.101438	0.0678567	0.572629
				0.048893	0.647022	0.329781	0.24784	0.708334	0.12502	0.0565043	0.100043	0.101197	0.795099	0.0774849	0.142753	0.751289	0.306876	0.0218753	0.137514	0.0398821	0.591725	0.00541852	0.893831	0.382282	0.482714	0.448191	0.499198	0.210892	0.12611	0.176576	0.0920596	0.147015	0.227053	0.00224854	0.437643	0.162687	0.0173547	0.000804047	0.00461927	0.203892	0.0123418	0.563306	0.819484	0.697536	0.030344	0.859639	0.946187	0.124335	0.676958
				0.135978	0.147608	0.172527	0.00896225	0.590684	0.135676	0.384825	0.00788009	0.0218317	0.39295	0.0514021	0.199875	0.554583	0.361006	0.0355188	0.0821068	0.174111	0.288895	0.00267716	0.247773	0.0957	0.0158511	0.0328521	0.133669	0.281224	0.111694	0.266516	0.448006	0.0161115	0.110839	0.117854	0.237342	0.115882	0.193631	0.00813305	0.051736	0.0851982	0.0742921	0.167677	0.554939	0.314643	0.0435482	0.841043	0.0741504	0.0809415	0.0218318
8p11.23	rs13317	38269514	C<T	0.176666	0.255147	0.232045	0.724486	0.108543	0.508666	0.264923	0.55847	0.328361	0.00333845	0.660027	0.670198	0.682798	0.867774	0.155481	0.360583	0.135142	0.400264	0.193015	0.0143702	0.00663891	0.358628	0.596643	0.686774	0.00997101	0.940148	0.523285	0.703338	0.633159	0.992413	0.112145	0.309511	0.559003	0.180012	0.33735	0.0965596	0.185628	0.232389	0.344513	0.308101	0.382473	0.00204637	0.138195	0.37292	0.363119	0.359975
				0.0537315	0.00227229	0.136986	0.0133115	0.138895	0.266858	0.142207	0.103158	0.00154591	0.049938	0.339411	0.341476	0.14598	0.56144	0.32016	0.0385743	0.00610669	0.0157847	0.0242564	0.17009	0.0395598	0.079833	0.235961	0.789113	0.268868	0.281697	0.451519	0.0673198	0.627258	0.419674	0.0341623	0.0341688	0.0682313	0.0549067	0.182738	0.0988734	0.0670064	0.0865046	0.396288	0.925533	0.567665	0.00555792	0.845057	0.107304	0.138937	0.72657
				0.587933	0.17171	0.453359	0.0301856	0.046648	0.132351	0.097764	0.252668	0.128329	0.00684952	0.650039	0.118139	0.115308	0.96541	0.101305	0.228697	0.162352	0.0033995	0.717988	0.0127112	0.0616571	0.229374	0.314668	0.40202	0.841427	0.0881666	0.21986	0.722958	0.739876	0.794125	0.0179098	0.486314	0.24949	0.0264303	0.568477	0.0503996	0.0396191	0.449565	0.532155	0.227949	0.0970762	0.00197009	0.390007	0.132779	0.214786	0.683449
8q21	rs12543318	88868340	C<A	0.718787	0.896244	0.898034	0.983624	0.808463	0.887503	0.602368	0.518824	0.328787	0.971722	0.404553	0.758267	0.799764	0.995067	0.683863	0.457784	0.946667	0.536092	0.371351	0.118201	0.818392	0.36451	0.207125	0.733477	0.88661	0.580756	0.837508	0.393908	0.731748	0.538322	0.517215	0.883135	0.430055	0.748306	0.830289	0.100195	0.336313	0.424267	0.538945	0.0775655	0.232164	0.580292	0.854608	0.544197	0.232834	0.761613
				0.129276	0.56291	0.303604	0.678302	0.259509	0.459402	0.332526	0.43467	0.890738	0.78102	0.694168	0.480073	0.269022	0.37401	0.324905	0.151112	0.645004	0.853514	0.475016	0.246207	0.891241	0.537149	0.737203	0.610041	0.584741	0.46901	0.95625	0.0772981	0.216514	0.783467	0.125413	0.686058	0.615652	0.426371	0.598119	0.36922	0.700239	0.824881	0.483512	0.390306	0.106982	0.758649	0.795763	0.398312	0.421994	0.422855
				0.325432	0.237057	0.359657	0.376591	0.194332	0.586983	0.750997	0.232078	0.534063	0.208297	0.70871	0.943251	0.497278	0.85251	0.906574	0.155538	0.31593	0.289732	0.150424	0.408056	0.614538	0.782382	0.708494	0.221199	0.609837	0.685551	0.571197	0.723947	0.587499	0.599976	0.52827	0.213375	0.502168	0.379284	0.0975611	0.563715	0.308754	0.0227922	0.167218	0.549662	0.248104	0.408385	0.394718	0.898958	0.794869	0.531228
	rs1034832	88918331	T<G	0.157682	0.406218	0.312712	0.448054	0.277768	0.140302	0.170488	0.631729	0.0175854	0.10044	0.951712	0.299679	0.0254933	0.0271256	0.659919	0.694169	0.259868	0.271398	0.0265004	0.694255	0.346994	0.267982	0.0668795	0.13152	0.663304	0.0060468	0.472932	0.0147885	0.0563707	0.0857997	0.354762	0.669608	0.611976	0.159816	0.795292	0.216816	0.0155611	0.156731	0.101885	0.248975	0.136021	0.164537	0.202103	0.342874	0.407198	0.223794
				0.0779458	0.281457	0.345223	0.736871	0.234286	0.514407	0.668032	0.334781	0.338739	0.373385	0.566239	0.95585	0.115786	0.112007	0.867588	0.749212	0.185394	0.157412	0.323352	0.144536	0.282314	0.238619	0.466497	0.41082	0.558692	0.134071	0.766284	0.420901	0.441802	0.190149	0.275404	0.609273	0.837651	0.275568	0.66917	0.56631	0.0142757	0.394643	0.838788	0.332018	0.0299343	0.311346	0.574834	0.685795	0.0974516	0.644822
				0.498645	0.414771	0.649447	0.675502	0.088684	0.243082	0.363937	0.330105	0.628651	0.286173	0.432661	0.431946	0.188221	0.27875	0.632532	0.880371	0.0890446	0.431754	0.105706	0.915734	0.951733	0.243126	0.275718	0.17733	0.833022	0.0558218	0.778599	0.426831	0.412542	0.318942	0.256781	0.282395	0.799483	0.582137	0.4334	0.465628	0.572123	0.0164451	0.267389	0.972392	0.16794	0.81958	0.323274	0.32744	0.489945	0.240548
8q22.1	rs957448	95541302	G<A	0.546379	0.0915535	0.402706	0.291975	0.0359321	0.368628	0.249151	0.143649	0.550751	0.205224	0.0877346	0.378316	0.35225	0.531569	0.62539	0.0560786	0.181262	0.199026	0.237066	0.00727965	0.601578	0.0534925	0.334963	0.563737	0.289833	0.907074	0.662786	0.583786	0.389229	0.0992585	0.610979	0.121815	0.723756	0.0680004	0.666149	0.369636	0.434485	0.0788715	0.536775	0.00038985	0.0503362	0.538937	0.040976	0.0216127	0.429448	0.530402
				0.47537	0.52181	0.2877	0.948006	0.100284	0.0696538	0.786342	0.380495	0.932765	0.110603	0.2256	0.350594	0.223698	0.659267	0.715661	0.220413	0.454381	0.636311	0.810258	0.12371	0.189674	0.336888	0.422621	0.221148	0.547115	0.265604	0.446023	0.780885	0.432748	0.304129	0.503526	0.26189	0.626226	0.288122	0.967024	0.95086	0.902643	0.36504	0.29505	0.0639838	0.500121	0.343169	0.333454	0.0336452	0.753628	0.328884
				0.885626	0.353554	0.893789	0.941297	0.446748	0.684915	0.413177	0.732546	0.741351	0.255533	0.89173	0.589036	0.535373	0.879012	0.54581	0.388763	0.411299	0.318066	0.617049	0.290844	0.433654	0.925567	0.455059	0.956167	0.589892	0.420708	0.607928	0.900207	0.936957	0.468448	0.522517	0.569099	0.986337	0.371504	0.873995	0.694647	0.551392	0.294859	0.802361	0.2796	0.294721	0.397547	0.208141	0.544785	0.547999	0.289704
	rs12681366	95401265	C<T	0.112623	0.0739259	0.965445	0.0424568	0.100272	0.483671	0.111281	0.0758084	0.416003	0.0409329	0.0211816	0.494264	0.191259	0.243797	0.0845973	0.498682	0.361382	0.885286	0.117633	0.0266672	0.0538991	0.0517875	0.475576	0.41632	0.395601	0.169843	0.48947	0.329443	0.747817	0.713522	0.097813	0.0770183	0.0694061	0.322069	0.317398	0.099451	0.836621	0.177379	0.0770887	0.0189148	0.297325	0.785976	0.0528262	0.503588	0.699506	0.793675
				0.311872	0.648579	0.20796	0.568805	0.0640711	0.146064	0.193615	0.24822	0.465697	0.513439	0.00767049	0.748457	0.0383341	0.216787	0.779371	0.533462	0.733949	0.905422	0.158569	0.437641	0.68412	0.129656	0.50877	0.265191	0.368111	0.120747	0.595478	0.316593	0.497839	0.35245	0.727665	0.114047	0.218823	0.954685	0.979195	0.22433	0.827451	0.206025	0.420507	0.362674	0.958079	0.825779	0.764719	0.741513	0.676323	0.495631
				0.853766	0.371453	0.799011	0.306577	0.81497	0.39249	0.307507	0.0438598	0.328448	0.659886	0.174759	0.340122	0.516989	0.451682	0.591741	0.0666084	0.224535	0.908003	0.103117	0.170129	0.420211	0.129885	0.390857	0.833954	0.183073	0.738214	0.557267	0.274872	0.719456	0.408532	0.835498	0.55679	0.032472	0.359538	0.229279	0.137641	0.763789	0.647026	0.46165	0.147125	0.958998	0.622366	0.138144	0.905494	0.498084	0.852978
8q24	rs987525	129946154	A<C	0.21842	0.360804	0.079794	0.117889	0.269913	0.776443	0.0271413	0.102198	0.544032	0.415618	0.662127	0.983759	0.466316	0.246245	0.033784	0.576363	0.00419457	0.00392568	0.160917	0.651555	0.367376	0.213593	0.807009	0.744203	0.131002	0.855512	0.688026	0.131398	0.306834	0.0543324	0.721379	0.802678	0.531689	0.0525935	0.370696	0.0271646	0.321501	0.57776	0.0530476	0.773303	0.947355	0.445002	0.64552	0.255845	0.499694	0.805365
				0.719263	0.638325	0.855549	0.0497892	0.711462	0.533329	0.176304	0.0280199	0.205816	0.860914	0.747112	0.520049	0.90577	0.657301	0.0511717	0.118569	0.00805309	0.0536152	0.362461	0.802581	0.266403	0.169921	0.673251	0.302939	0.648967	0.799056	0.709566	0.856148	0.34396	0.0257368	0.414728	0.407898	0.427175	0.0272677	0.996273	0.166746	0.0460341	0.521271	0.609745	0.468798	0.843142	0.0419623	0.332467	0.80451	0.940822	0.407885
				0.254524	0.00397106	0.223157	0.0573297	0.167846	0.958872	0.00356654	0.170468	0.158987	0.283774	0.733234	0.651662	0.965781	0.266342	0.0450137	0.277738	0.0680225	0.116706	0.123256	0.734994	0.322946	0.0768441	0.929333	0.268227	0.429982	0.97307	0.520676	0.266885	0.203286	0.281765	0.371705	0.151777	0.26846	0.0681889	0.608763	0.346946	0.155815	0.134927	0.509531	0.773954	0.484579	0.303961	0.0364744	0.311674	0.347796	0.902052
	rs7845615	129888794	C<T	0.0543017	0.220364	0.0909161	0.645986	0.0486027	0.0682842	0.511247	0.980913	0.629376	0.0464972	0.609426	0.0536698	0.575758	0.585671	0.383679	0.850209	0.758112	0.690327	0.662073	0.052234	0.0216545	0.56241	0.696677	0.175255	0.756791	0.718343	0.850279	0.977557	0.255247	0.256917	0.279784	0.80067	0.350469	0.451248	0.99636	0.947681	0.307128	0.0425668	0.842815	0.0437327	0.298203	0.183156	0.671756	0.411169	0.317489	0.797307
				0.135202	0.319942	0.318267	0.311628	0.293327	0.283787	0.507714	0.677204	0.657866	0.296581	0.80585	0.250947	0.516335	0.124658	0.865944	0.396073	0.947913	0.487918	0.398191	0.129106	0.0330439	0.190603	0.833945	0.201044	0.427477	0.450075	0.702976	0.975501	0.0600015	0.503323	0.86999	0.272689	0.77517	0.433213	0.890965	0.888196	0.178816	0.246156	0.806665	0.190445	0.208616	0.157185	0.315349	0.215601	0.499277	0.842237
				0.689916	0.758852	0.498353	0.437485	0.0188682	0.535521	0.293005	0.440603	0.920823	0.0475562	0.62496	0.572312	0.834237	0.649858	0.477641	0.177138	0.882426	0.228674	0.725719	0.170617	0.0448333	0.2887	0.212061	0.261202	0.0105039	0.76174	0.407102	0.542607	0.0395015	0.51487	0.608618	0.406539	0.159744	0.240695	0.948234	0.808929	0.0545894	0.360467	0.638758	0.13019	0.0254003	0.92173	0.0467855	0.581486	0.726626	0.127247
	rs7017252	129950844	T<C	0.00226934	0.523918	0.00138343	0.312464	0.373821	0.00897689	0.158372	0.104968	0.905707	0.955817	0.42764	0.00419922	0.0427081	0.0082377	0.000443386	0.0102195	0.928347	0.95971	0.886624	0.825593	0.636408	0.604362	0.449241	0.0176582	0.145374	0.37945	0.844849	0.0351481	0.3104	0.00077469	0.0510215	0.963346	0.287225	0.917319	0.797315	0.776291	0.990418	0.942764	0.935799	0.214516	0.66922	0.675888	0.608556	0.70393	0.40739	0.767922
				0.00762414	0.616223	0.0389231	0.817339	0.00863023	0.0149599	0.114701	0.0533269	0.92308	0.288524	0.108691	0.00340779	0.142453	0.53889	0.00723395	0.000663083	0.957617	0.993286	0.772341	0.850172	0.182764	0.0905798	0.181488	0.500951	0.577624	0.985591	0.373534	0.491712	0.18187	0.000460873	0.287508	0.436173	0.161673	0.93744	0.904806	0.680909	0.802304	0.611469	0.941696	0.614075	0.236331	0.337955	0.164431	0.401039	0.0587415	0.701653
				0.0970384	0.660461	0.0947861	0.348781	0.00727697	0.521151	0.00538857	0.159821	0.354378	0.218608	0.188018	0.301233	0.97235	0.00901317	0.000377625	0.00367784	0.824905	0.91187	0.392125	0.423098	0.126106	0.224142	0.766969	0.280741	0.267247	0.772099	0.591077	0.00664362	0.085561	0.0196947	0.00117618	0.642519	0.0741126	0.725594	0.415431	0.934871	0.529046	0.478444	0.93994	0.547801	0.275053	0.635053	0.114476	0.545168	0.0607627	0.820926
	rs55658222	129976136	A<G	0.34844	0.557458	0.510886	0.0691764	0.189985	0.730699	0.647322	0.328452	0.207613	0.485274	0.78767	0.350531	0.529565	0.501009	0.110404	0.737929	0.0612619	0.0120956	0.0831322	0.860655	0.493265	0.473355	0.521044	0.402901	0.145539	0.67149	0.292852	0.0691677	0.715996	0.0647906	0.714522	0.621274	0.793153	0.51943	0.770549	0.204224	0.525303	0.444453	0.0213496	0.824435	0.904339	0.15851	0.859269	0.354829	0.369101	0.191546
				0.570462	0.250508	0.648178	0.00796498	0.331436	0.193377	0.112562	0.0111785	0.0117702	0.376244	0.840794	0.117104	0.779923	0.884724	0.0835065	0.0653777	0.0241783	0.0159846	0.0924841	0.853987	0.091265	0.541955	0.95992	0.834558	0.0285164	0.517577	0.759783	0.13632	0.482024	0.0318548	0.307593	0.37843	0.676649	0.0328743	0.635091	0.229555	0.00665281	0.346014	0.300297	0.299661	0.466191	0.117609	0.542953	0.651947	0.875979	0.348355
				0.134105	0.309551	0.192208	0.427066	0.516083	0.621101	0.0586954	0.383667	0.545236	0.345429	0.753158	0.682681	0.555377	0.195687	0.0491105	0.396327	0.351195	0.338443	0.0616743	0.688963	0.352923	0.155314	0.898103	0.681871	0.473612	0.932884	0.373753	0.0666361	0.292445	0.0209762	0.252132	0.392135	0.468568	0.140698	0.728189	0.626282	0.356121	0.4906	0.0823754	0.272213	0.425368	0.635479	0.0598145	0.285053	0.176475	0.853045
9q22.2	rs7871395	92209587	T<C	0.7753	0.425698	0.686219	0.233325	0.488501	0.812884	0.512391	0.524648	0.834955	0.75675	0.202707	0.577749	0.297516	0.657976	0.318214	0.497384	0.306474	0.951559	0.872147	0.892287	0.599547	0.191049	0.738237	0.220188	0.369954	0.497261	0.31521	0.375007	0.305765	0.138185	0.816126	0.958563	0.0394328	0.083336	0.793994	0.981215	0.739551	0.191907	0.813999	0.898991	0.237661	0.398897	0.93968	0.0496325	0.898625	0.615456
				0.455935	0.265489	0.47716	0.203465	0.691153	0.520087	0.842706	0.82815	0.634972	0.867429	0.36128	0.639831	0.0988372	0.898781	0.710758	0.724097	0.38134	0.619924	0.686753	0.962905	0.847512	0.685955	0.702756	0.424262	0.975309	0.520638	0.0885561	0.698277	0.482913	0.817007	0.904082	0.992987	0.849071	0.313664	0.908631	0.571177	0.671779	0.803855	0.342018	0.960489	0.67383	0.43137	0.932879	0.22618	0.668943	0.467006
				0.447749	0.621799	0.771398	0.270395	0.80961	0.835711	0.496098	0.39283	0.982085	0.949179	0.495793	0.867212	0.085408	0.572448	0.454146	0.260309	0.0944345	0.653727	0.977421	0.813972	0.95866	0.83082	0.858917	0.873935	0.880154	0.143277	0.674724	0.403084	0.590724	0.5245	0.561217	0.821699	0.0641312	0.0523845	0.370455	0.488758	0.567107	0.669301	0.911399	0.999276	0.362123	0.510719	0.9973	0.607462	0.552061	0.979448
9q22.32	rs10512248	98259703	G<T	0.00615198	9.6056e-05	0.0461762	0.0140439	0.344421	0.71385	0.245698	0.107706	0.0101122	0.328338	0.396071	0.78641	0.437641	0.00340023	0.610821	0.736534	0.0125785	0.0155074	0.00179611	0.113535	0.82141	0.0235754	0.998515	0.433273	0.386732	0.206473	0.206638	0.0125249	0.0169021	0.913194	0.720003	0.228957	0.694017	0.589881	0.257425	0.00421929	0.0074461	0.0365936	5.65305e-07	0.0957305	0.0967574	0.847677	0.334863	0.124252	0.0372411	0.750646
				0.00626195	0.00296863	0.0248053	0.0270393	0.69484	0.135689	0.28012	0.00183947	2.15037e-05	0.880735	0.954217	0.644038	0.444398	0.447428	0.0969175	0.553494	0.0132027	0.00749683	0.00223074	0.458501	0.997501	0.189053	0.574387	0.172063	0.900294	0.0123548	0.0190019	0.512994	0.419965	0.142531	0.0710411	0.353727	0.364209	0.477518	0.0234338	0.00257026	0.0150433	0.295451	0.000114801	0.906181	0.028717	0.86051	0.776679	0.289096	0.0823901	0.364333
				5.01141e-05	5.45145e-06	0.0130036	3.07017e-06	0.0471473	0.0663158	0.0914934	0.00184664	2.94806e-07	0.200012	0.0405076	0.771423	0.0168506	0.0072078	0.126549	0.060394	0.0156599	0.000760868	1.9116e-06	0.0264764	0.480759	0.0136739	0.371403	0.11482	0.727501	0.0192108	0.0615851	0.0464276	0.0127285	0.211825	0.0264634	0.32814	0.268121	0.137413	0.00791439	0.00479142	0.000289853	0.000301856	8.40312e-09	0.0421358	0.0333164	0.955091	0.645671	0.0445551	0.0148266	0.360152
12q13.13	rs3741442	53346750	T<C	0.407174	0.835676	0.405668	0.809765	0.804944	0.666983	0.792988	0.5801	0.759487	0.824194	0.559177	0.870603	0.840135	0.737483	0.648006	0.919647	0.44359	0.794958	0.550093	0.923315	0.760692	0.584748	0.632229	0.861673	0.994188	0.906442	0.733887	0.868231	0.970242	0.469062	0.829651	0.910592	0.82538	0.300893	0.30006	0.675159	0.839526	0.302925	0.0587476	0.970274	0.828972	0.430479	0.551196	0.288838	0.254721	0.454071
				0.725292	0.838055	0.550322	0.641463	0.966013	0.879287	0.496807	0.566985	0.838937	0.599227	0.652503	0.795016	0.994372	0.364134	0.90131	0.349766	0.474917	0.547304	0.395902	0.17357	0.934428	0.537664	0.504542	0.898494	0.925273	0.939429	0.449031	0.325232	0.921365	0.864019	0.70391	0.422413	0.602074	0.21188	0.238934	0.166183	0.983141	0.343633	0.582297	0.217773	0.449384	0.48948	0.722632	0.513658	0.259903	0.545868
				0.970723	0.321206	0.952645	0.265263	0.807358	0.934996	0.697708	0.778269	0.690999	0.889133	0.832849	0.993645	0.917955	0.34583	0.829925	0.551313	0.433838	0.176078	0.985186	0.403061	0.337496	0.877244	0.796041	0.790641	0.730693	0.949366	0.713399	0.678968	0.737541	0.802466	0.221952	0.600688	0.438537	0.256636	0.188978	0.286827	0.497117	0.248215	0.261008	0.362285	0.459272	0.280573	0.96551	0.778594	0.252933	0.758821
12q13.2	rs705704	56435412	A<G	0.525138	0.0522994	0.519371	0.214633	0.725197	0.511312	0.370404	0.673888	0.201683	0.292843	0.957974	0.416386	0.796059	0.16378	0.206278	0.564341	0.317957	0.0220092	0.710386	0.195479	0.947268	0.826127	0.780384	0.64552	0.916383	0.631569	0.0357744	0.247901	0.164841	0.112094	0.0955545	0.784585	0.388675	0.377689	0.300954	0.0203321	0.237523	0.6887	0.646388	0.467877	0.213779	0.742421	0.601858	0.578409	0.637977	0.616915
				0.648795	0.113591	0.604584	0.376069	0.788095	0.653322	0.877697	0.874441	0.114335	0.291827	0.815266	0.675442	0.914514	0.645507	0.810986	0.601047	0.264033	0.2821	0.0389377	0.568727	0.508702	0.931541	0.902189	0.493132	0.856173	0.959986	0.268483	0.841261	0.348193	0.273798	0.788402	0.471266	0.481108	0.20669	0.617338	0.118596	0.988103	0.610773	0.194409	0.83334	0.251226	0.291204	0.267129	0.985314	0.853936	0.816381
				0.660527	0.570604	0.949154	0.801606	0.904863	0.996532	0.96595	0.860648	0.165291	0.719472	0.552464	0.975671	0.669959	0.359322	0.766034	0.607623	0.753433	0.628618	0.26878	0.36228	0.737016	0.810418	0.936127	0.973122	0.461839	0.931417	0.0714017	0.376512	0.097215	0.671957	0.364525	0.637944	0.614364	0.196676	0.876466	0.0132719	0.378432	0.749032	0.351138	0.972064	0.676636	0.802796	0.883388	0.732101	0.694787	0.719421
12q21.1	rs2304269	72080272	C<T	0.191027	0.500533	0.179812	0.983229	0.112529	0.43912	0.177006	0.363249	0.881988	0.387207	0.14843	0.117707	0.435083	0.498369	0.93761	0.741738	0.298287	0.381391	0.993874	0.473814	0.251697	0.179036	0.75987	0.273109	0.271108	0.498666	0.170239	0.617072	0.390937	0.694222	0.906216	0.445136	0.67128	0.182594	0.271523	0.552005	0.151119	0.820078	0.980918	0.35246	0.418083	0.724625	0.0951462	0.134566	0.273868	0.509407
				0.376245	0.72905	0.221157	0.304507	0.891351	0.424749	0.284522	0.368625	0.773364	0.727857	0.977661	0.511627	0.728148	0.466504	0.999237	0.769504	0.783828	0.230928	0.989394	0.778785	0.757801	0.745897	0.935948	0.841894	0.495434	0.881957	0.148028	0.560934	0.863315	0.705477	0.644727	0.461964	0.292085	0.233453	0.646748	0.754144	0.0465126	0.861723	0.713414	0.294215	0.520631	0.836892	0.31886	0.461655	0.257067	0.962729
				0.523887	0.385967	0.401832	0.179592	0.475241	0.0747444	0.485875	0.810831	0.216007	0.600307	0.501887	0.245423	0.553025	0.702444	0.930904	0.730927	0.774756	0.825418	0.367683	0.502941	0.501187	0.207176	0.714635	0.814538	0.59817	0.984832	0.0190737	0.418066	0.48298	0.941682	0.81782	0.430461	0.993944	0.799979	0.76891	0.980782	0.200529	0.915151	0.572799	0.646041	0.426499	0.762691	0.497451	0.219961	0.335248	0.520596
	rs7967428	72089040	G<A	0.197318	0.704953	0.177931	0.759683	0.107892	0.641936	0.127579	0.48263	0.926772	0.348284	0.148613	0.179825	0.538833	0.257972	0.991828	0.61867	0.23161	0.289233	0.980153	0.606352	0.225903	0.230844	0.79773	0.316008	0.403266	0.481161	0.282273	0.617338	0.0818562	0.607599	0.921223	0.389299	0.543288	0.162455	0.19542	0.502516	0.180411	0.734839	0.969838	0.251452	0.446613	0.610474	0.077619	0.183117	0.295785	0.699581
				0.478096	0.832299	0.336844	0.368719	0.890567	0.498249	0.419021	0.443921	0.780993	0.683944	0.970104	0.626103	0.797228	0.51179	0.979778	0.383734	0.367042	0.260946	0.913969	0.701439	0.706813	0.92049	0.885546	0.738352	0.59049	0.823799	0.269392	0.851009	0.573079	0.749051	0.673105	0.42433	0.196621	0.162318	0.642747	0.705548	0.0579364	0.873275	0.614719	0.217289	0.487633	0.771238	0.27939	0.66542	0.407664	0.949303
				0.56042	0.801407	0.463967	0.164869	0.420205	0.116384	0.534591	0.714352	0.150308	0.550651	0.729759	0.353994	0.665991	0.747221	0.96208	0.604894	0.604781	0.701168	0.275142	0.523417	0.420841	0.275402	0.767606	0.917482	0.756262	0.908081	0.0331945	0.376284	0.56693	0.818752	0.949752	0.420038	0.885944	0.682082	0.81626	0.926625	0.219522	0.945948	0.467184	0.455257	0.494051	0.804783	0.418139	0.30282	0.365328	0.517828
13q31.1	rs9545308	80639405	T<G	0.758587	0.39393	0.374337	0.0868999	0.21539	0.597017	0.900775	0.345446	0.194015	0.0356399	0.423585	0.451328	0.872208	0.829741	0.966157	0.767845	0.686128	0.479357	0.303711	0.197098	0.0307909	0.481238	0.205419	0.820839	0.0286789	0.733578	0.452676	0.606008	0.719006	0.858697	0.500747	0.963436	0.919278	0.102448	0.715345	0.830936	0.228485	0.0494039	0.554908	0.0956028	0.279306	0.365922	0.0854987	0.533056	0.96546	0.860381
				0.72546	0.210762	0.679883	0.0875358	0.487348	0.849586	0.702786	0.120946	0.419487	0.485444	0.664501	0.36333	0.178088	0.702526	0.707693	0.561726	0.494076	0.837631	0.176531	0.20195	0.051842	0.813859	0.585375	0.591218	0.506651	0.328664	0.524581	0.124398	0.142017	0.681053	0.830359	0.800772	0.947587	0.349384	0.506177	0.657616	0.489902	0.258762	0.932877	0.267643	0.111675	0.677657	0.45678	0.60226	0.539067	0.855576
				0.165941	0.931868	0.211674	0.335182	0.295507	0.217651	0.888657	0.402854	0.484117	0.106268	0.962501	0.303587	0.499525	0.83505	0.335946	0.732988	0.767233	0.635778	0.296984	0.400138	0.0218707	0.902644	0.20663	0.948076	0.151552	0.399441	0.4116	0.712583	0.750043	0.676254	0.463133	0.891761	0.94478	0.432166	0.670197	0.788536	0.966862	0.12752	0.203577	0.79674	0.243725	0.37	0.0454379	0.728349	0.916267	0.208183
	rs8001641	80692811	A<G	0.468373	0.837538	0.799388	0.359416	0.466915	0.753334	0.435943	0.665301	0.684463	0.0949036	0.501515	0.715398	0.768806	0.80341	0.95435	0.976232	0.60583	0.24754	0.637833	0.212008	0.56382	0.70602	0.868067	0.742207	0.331593	0.524355	0.614908	0.754069	0.117404	0.803168	0.610026	0.920138	0.926202	0.562297	0.732033	0.448584	0.511096	0.891109	0.790359	0.0510653	0.642596	0.869298	0.551837	0.818906	0.308187	0.283159
				0.797925	0.971524	0.625824	0.389695	0.895884	0.445537	0.522753	0.373452	0.882257	0.750032	0.441792	0.383233	0.814385	0.304447	0.461399	0.687043	0.377649	0.194999	0.575914	0.191287	0.44342	0.382428	0.936173	0.952539	0.843191	0.939604	0.608198	0.698427	0.32069	0.855541	0.442331	0.83869	0.476983	0.357687	0.965552	0.361561	0.174752	0.951566	0.561366	0.337984	0.123667	0.460054	0.247528	0.246345	0.23534	0.286675
				0.915216	0.866521	0.966839	0.34184	0.793661	0.792307	0.8466	0.732413	0.731161	0.853661	0.491535	0.703455	0.227629	0.797029	0.50254	0.916859	0.956522	0.20042	0.961614	0.498048	0.317376	0.0990036	0.508251	0.678579	0.848778	0.589824	0.717187	0.44247	0.772834	0.533454	0.738155	0.95964	0.223059	0.690027	0.898753	0.89779	0.263299	0.911399	0.624797	0.435244	0.313772	0.315099	0.409977	0.111302	0.642617	0.195046
	rs11841646	80679302	T<A	0.552316	0.891418	0.640469	0.336813	0.877784	0.940351	0.424993	0.870701	0.65274	0.495215	0.968655	0.820353	0.860838	0.790028	0.839609	0.963558	0.733686	0.110583	0.462016	0.684837	0.76565	0.509963	0.347215	0.734442	0.312162	0.652664	0.808425	0.306167	0.269243	0.203919	0.928027	0.936759	0.995219	0.683904	0.255256	0.468392	0.419297	0.984197	0.699786	0.362991	0.69525	0.792853	0.840522	0.638485	0.329671	0.254047
				0.653314	0.38022	0.802262	0.12328	0.85685	0.87424	0.767275	0.943381	0.383773	0.982892	0.6416	0.488893	0.869201	0.775619	0.696652	0.888679	0.360316	0.163541	0.0913861	0.541089	0.855489	0.771541	0.33577	0.900001	0.799507	0.878182	0.806955	0.168835	0.28029	0.536029	0.578332	0.983267	0.420112	0.449367	0.946288	0.256113	0.192423	0.905207	0.219471	0.6849	0.148984	0.296129	0.914111	0.672155	0.60966	0.182267
				0.813906	0.367103	0.56976	0.0691444	0.666468	0.98994	0.430686	0.839005	0.266712	0.494575	0.919602	0.326644	0.320569	0.99726	0.0668464	0.613223	0.462396	0.200796	0.554259	0.567567	0.18647	0.186302	0.157786	0.880558	0.692447	0.745428	0.95909	0.0675251	0.934561	0.0742762	0.282399	0.96431	0.232451	0.350452	0.654816	0.807054	0.778312	0.720851	0.662868	0.604151	0.327905	0.215474	0.457865	0.280178	0.665201	0.216642
14q22.1	rs7148069	51839645	T<C	0.194873	0.200701	0.708415	0.349162	0.790402	0.51499	0.427751	0.954094	0.476079	0.477476	0.545365	0.812625	0.544898	0.329949	0.805311	0.384196	0.893097	0.478607	0.404294	0.136257	0.656945	0.342215	0.485359	0.91906	0.67759	0.428041	0.105444	0.394917	0.628124	0.227552	0.816936	0.546035	0.857693	0.899091	0.913821	0.647946	0.704843	0.407366	0.618126	0.580803	0.362961	0.127044	0.786672	0.306923	0.649189	0.257394
				0.0590831	0.545717	0.101256	0.17915	0.545493	0.770592	0.0732936	0.32388	0.152704	0.27421	0.174428	0.626765	0.100272	0.0303113	0.123814	0.0449097	0.33061	0.396397	0.302817	0.621916	0.817691	0.175915	0.325858	0.961164	0.598176	0.860398	0.160086	0.00745093	0.429198	0.255586	0.100251	0.0762488	0.644433	0.341484	0.299477	0.570749	0.64396	0.4898	0.14917	0.706451	0.337004	0.271736	0.60131	0.133904	0.52506	0.579967
				0.771726	0.772989	0.876076	0.659143	0.818234	0.860856	0.593772	0.966059	0.841657	0.794534	0.687867	0.802555	0.849972	0.11036	0.57889	0.892465	0.41267	0.276538	0.518975	0.521082	0.145587	0.548227	0.577762	0.704925	0.551417	0.967947	0.123081	0.0739026	0.356981	0.612096	0.323868	0.441222	0.743682	0.36021	0.588773	0.781713	0.8829	0.554149	0.950473	0.909287	0.864218	0.0769066	0.400399	0.102159	0.885315	0.24685
	rs4901118	51856109	G<A	0.140963	0.818855	0.519932	0.923325	0.868416	0.555392	0.364425	0.980255	0.862918	0.367452	0.86129	0.809544	0.89225	0.569547	0.588055	0.811579	0.716797	0.732448	0.553216	0.760434	0.206065	0.694647	0.682271	0.843502	0.614148	0.719504	0.565711	0.723204	0.152287	0.353828	0.946163	0.906312	0.248542	0.530324	0.5102	0.725389	0.0579654	0.792639	0.386512	0.345452	0.683006	0.399811	0.399751	0.661893	0.954986	0.820047
				0.818334	0.245129	0.572947	0.158718	0.752897	0.953813	0.26394	0.123521	0.0825094	0.722396	0.642889	0.798214	0.83478	0.59475	0.999863	0.381349	0.492105	0.570078	0.00490328	0.0902041	0.563128	0.390827	0.620725	0.27084	0.41926	0.390057	0.216341	0.587816	0.209144	0.68333	0.935091	0.836498	0.0118783	0.103583	0.0215648	0.232501	0.398665	0.587897	0.0559865	0.0721345	0.375248	0.235383	0.630705	0.461498	0.667051	0.356126
				0.691266	0.142839	0.736523	0.0990426	0.281512	0.863369	0.467237	0.582769	0.302904	0.275825	0.610073	0.859211	0.766094	0.329468	0.742681	0.647853	0.392981	0.713823	0.505006	0.340283	0.42824	0.709846	0.370519	0.411993	0.665968	0.581761	0.460952	0.390336	0.381466	0.568057	0.707439	0.843814	0.470972	0.563904	0.182485	0.319333	0.662059	0.471627	0.210585	0.172073	0.867981	0.520863	0.0689367	0.764378	0.896125	0.371957
14q32.13	rs1243573	95379583	A<C	0.0432257	0.65018	0.136613	0.470978	0.598723	0.0640752	0.674653	0.580703	0.363689	0.83156	0.562571	0.183347	0.179408	0.09792	0.361643	0.112686	0.458561	0.725974	0.121996	0.566713	0.377583	0.280309	0.235766	0.826379	0.00863513	0.398317	0.0269915	0.251877	0.0716826	0.237826	0.0651122	0.236897	0.200694	0.276883	0.458594	0.818454	0.263503	0.228375	0.0165546	0.622178	0.595816	0.656956	0.22256	0.080042	0.227296	0.562971
				0.0330684	0.109827	0.145246	0.428204	0.231095	0.312397	0.813893	0.851903	0.346975	0.737033	0.420188	0.0940304	0.553656	0.425791	0.35983	0.186111	0.206035	0.451189	0.0648699	0.305187	0.649842	0.145202	0.444738	0.462686	0.0136654	0.599986	0.113471	0.427263	0.114734	0.437107	0.679535	0.825904	0.0959581	0.162138	0.795195	0.640342	0.206033	0.206404	0.00126029	0.310199	0.433731	0.48265	0.771771	0.100755	0.302172	0.329558
				0.290218	0.0155756	0.603506	0.0121621	0.510668	0.100685	0.175001	0.251683	0.00662445	0.55648	0.320444	0.175632	0.126913	0.257648	0.274192	0.00610689	0.487753	0.456651	0.00106483	0.174282	0.428346	0.0719557	0.709513	0.598132	0.285829	0.654419	0.178906	0.24751	0.613283	0.212226	0.0106826	0.2823	0.0174766	0.56515	0.629966	0.770582	0.475396	0.000456358	0.00409428	0.0954329	0.379149	0.68746	0.408064	0.0209701	0.218648	0.864014
15q13	rs1258763	33050423	C<T	0.982329	0.581404	0.997215	0.187507	0.217915	0.863646	0.565516	0.279266	0.611846	0.119114	0.235777	0.578994	0.715126	0.214526	0.720125	0.416823	0.753128	0.558631	0.810823	0.175624	0.0521331	0.422828	0.665721	0.359724	0.0814742	0.764132	0.407423	0.00883253	0.987179	0.113907	0.594351	0.447286	0.701949	0.399244	0.343319	0.693055	0.956148	0.854814	0.589972	0.0884797	0.882742	0.151438	0.0502652	0.33836	0.256714	0.912022
				0.828317	0.812367	0.665128	0.148271	0.681914	0.963175	0.0552878	0.647714	0.100679	0.659686	0.47804	0.951152	0.606181	0.519178	0.117085	0.577054	0.977437	0.54952	0.257421	0.414917	0.177425	0.374893	0.452575	0.496485	0.192964	0.688868	0.276759	0.0392705	0.45105	0.0490828	0.0938322	0.887993	0.913654	0.967038	0.623298	0.74598	0.555132	0.974716	0.175365	0.108312	0.836384	0.29859	0.0685462	0.318365	0.394381	0.81333
				0.581622	0.874483	0.80853	0.140262	0.211468	0.499437	0.965533	0.0395433	0.209583	0.588036	0.190385	0.78868	0.630291	0.960743	0.729877	0.402879	0.823176	0.661974	0.421032	0.599945	0.28922	0.777004	0.277096	0.221777	0.387278	0.85772	0.0905939	0.403932	0.464635	0.191183	0.824944	0.603837	0.967338	0.721074	0.857091	0.662103	0.798825	0.12917	0.4351	0.787606	0.600606	0.710271	0.130087	0.713289	0.245582	0.767171
15q22.2	rs1873147	63312632	G<A	0.142976	0.223581	0.638602	0.0893394	0.421483	0.695385	0.382191	0.0288823	0.461273	0.14735	0.589741	0.596236	0.649934	0.879303	0.536512	0.0191476	0.00209574	0.0454184	0.622624	0.234171	0.139545	0.0663387	0.527165	0.532821	0.544695	0.480856	0.630918	0.998661	0.787688	0.278318	0.917216	0.052327	0.0717967	0.00331363	0.427355	0.0212192	0.247726	0.797257	0.864355	0.131859	0.702038	0.646327	0.188192	0.178435	0.0144352	0.253742
				0.265554	0.762037	0.270022	0.247059	0.0984711	0.53182	0.0715425	0.0630633	0.806182	0.569031	0.600025	0.426375	0.646452	0.812328	0.732269	0.0866546	0.00129669	0.663262	0.76588	0.691308	0.339933	0.572623	0.355413	0.288333	0.775948	0.500393	0.311574	0.771954	0.747794	0.326049	0.248836	0.0934954	0.147135	0.0531649	0.716964	0.463377	0.740878	0.851129	0.690212	0.380802	0.857623	0.365626	0.220773	0.984575	0.0339506	0.377435
				0.772821	0.949203	0.964423	0.251104	0.367337	0.556196	0.558382	0.0360296	0.850685	0.525978	0.588863	0.757657	0.281661	0.781536	0.188839	0.0871488	0.000849545	0.232469	0.806913	0.547885	0.224298	0.331836	0.446413	0.909183	0.498987	0.353556	0.1488	0.980595	0.954391	0.301682	0.839308	0.169685	0.0299011	0.0102042	0.255703	0.160376	0.145476	0.642773	0.950309	0.339979	0.459671	0.289637	0.111877	0.46861	0.112765	0.252525
16p13.3	rs8049367	3980445	C<T	0.333241	0.764384	0.498801	0.770544	0.528354	0.899589	0.937277	0.0392824	0.508842	0.923655	0.829192	0.860675	0.94225	0.790718	0.790566	0.0601239	0.637457	0.714566	0.203746	0.336093	0.885492	0.515676	0.663112	0.562232	0.549998	0.385927	0.912724	0.991606	0.572904	0.858419	0.804611	0.512792	0.136234	0.674196	0.614719	0.971778	0.591318	0.330337	0.31438	0.263784	0.213527	0.589516	0.2679	0.780262	0.881533	0.957716
				0.570669	0.970116	0.640199	0.733819	0.332093	0.23516	0.66217	0.194436	0.503654	0.665506	0.99369	0.102503	0.0726825	0.396146	0.932189	0.566849	0.495935	0.338088	0.383423	0.322785	0.21925	0.930939	0.461258	0.216384	0.349904	0.0364152	0.687137	0.799996	0.235695	0.792158	0.552798	0.794101	0.548901	0.974946	0.528	0.51844	0.966838	0.0512534	0.967507	0.16102	0.268422	0.518105	0.0802704	0.726919	0.594188	0.913721
				0.865726	0.416169	0.9566	0.43261	0.222387	0.146466	0.824859	0.799506	0.761289	0.511789	0.335802	0.0906708	0.155512	0.933132	0.953002	0.533706	0.543539	0.82623	0.446545	0.47942	0.579457	0.184277	0.260573	0.221161	0.200059	0.0559315	0.651663	0.987124	0.619255	0.83402	0.932022	0.591268	0.46872	0.247996	0.386604	0.585777	0.685467	0.14699	0.095032	0.434523	0.294054	0.519441	0.170994	0.303974	0.169638	0.909079
	rs2283487	3969886	A<G	0.0345824	0.578842	0.0875723	0.338655	0.621496	0.85248	0.181063	0.0159807	0.548912	0.640017	0.779952	0.861391	0.537235	0.392522	0.161611	0.195855	0.343485	0.929807	0.619974	0.818713	0.964714	0.697484	0.845493	0.640396	0.203616	0.0731702	0.922578	0.246623	0.152142	0.504045	0.40595	0.571379	0.216228	0.299288	0.550995	0.930212	0.646932	0.283893	0.191882	0.489528	0.717196	0.254175	0.590316	0.843078	0.897049	0.637163
				0.644244	0.554103	0.370096	0.46684	0.217424	0.0105224	0.0964255	0.302643	0.115929	0.108965	0.939845	0.171585	0.00812713	0.363188	0.743288	0.910697	0.0895741	0.913289	0.547003	0.111328	0.59019	0.842107	0.424542	0.287809	0.040054	0.000534622	0.867083	0.487998	0.208406	0.820748	0.176604	0.934118	0.400585	0.475822	0.299922	0.908482	0.258629	0.185847	0.314264	0.0925894	0.11864	0.762594	0.141568	0.269292	0.633093	0.745855
				0.17161	0.289471	0.32389	0.50027	0.862111	0.00709364	0.164627	0.85049	0.52483	0.180246	0.596392	0.0128131	0.0266734	0.561601	0.745246	0.773941	0.597482	0.980403	0.729243	0.0784582	0.577692	0.158354	0.519241	0.367929	0.0330776	0.00345177	0.303951	0.163682	0.562613	0.435447	0.200454	0.731488	0.43144	0.487793	0.969414	0.973374	0.348419	0.0382622	0.100517	0.218551	0.0844274	0.228986	0.154158	0.267389	0.517853	0.714608
	rs17136624	3996282	A<G	0.372964	0.0928646	0.456651	0.676628	0.424745	0.728233	0.169616	0.238831	0.632171	0.250604	0.204714	0.671191	0.827561	0.525665	0.703991	0.436452	0.793012	0.452648	0.301595	0.134282	0.265205	0.283959	0.662306	0.413242	0.265287	0.403469	0.459939	0.56618	0.581441	0.578656	0.259221	0.618977	0.335793	0.382361	0.763004	0.199529	0.470114	0.720331	0.0841893	0.375182	0.247108	0.663113	0.358992	0.120065	0.579118	0.717295
				0.347118	0.124688	0.314667	0.662669	0.37084	0.121957	0.776011	0.61231	0.549953	0.172006	0.518672	0.335094	0.0892927	0.525269	0.931324	0.759828	0.822761	0.406944	0.7621	0.0564775	0.215719	0.404051	0.712568	0.690394	0.266417	0.167309	0.584717	0.643132	0.872114	0.933981	0.660714	0.816492	0.955707	0.464791	0.90186	0.657477	0.110291	0.534175	0.354601	0.100984	0.41417	0.400797	0.0236002	0.347181	0.72893	0.777749
				0.340386	0.771899	0.362967	0.656243	0.83616	0.160841	0.517522	0.633949	0.358451	0.49465	0.796881	0.401136	0.11357	0.916234	0.960558	0.489546	0.896839	0.802714	0.155908	0.271307	0.894383	0.509547	0.939267	0.448668	0.752689	0.37214	0.607618	0.941905	0.93641	0.709747	0.596814	0.715987	0.72204	0.850504	0.919389	0.609579	0.303324	0.61098	0.0318439	0.535796	0.759496	0.734177	0.358089	0.763456	0.408657	0.991369
17p13.1	rs9788972	8919630	A<G	0.721318	0.0294759	0.819584	0.169511	0.694575	0.867686	0.249492	0.97069	0.256195	0.85698	0.433271	0.836118	0.93596	0.552168	0.222922	0.542845	0.940044	0.271989	0.322558	0.389135	0.951247	0.0585515	0.687841	0.598911	0.959839	0.833886	0.783327	0.691488	0.341684	0.413128	0.526662	0.0572169	0.957047	0.763524	0.401975	0.209843	0.456501	0.305727	0.359108	0.290861	0.769813	0.979362	0.832667	0.141445	0.180919	0.215514
				0.800691	0.0801192	0.696509	0.111979	0.349406	0.925146	0.735442	0.78562	0.0250347	0.703046	0.0143837	0.980155	0.765673	0.8901	0.202174	0.554402	0.486557	0.0856148	0.0463919	0.46686	0.934703	0.0333265	0.0696818	0.808813	0.642392	0.267631	0.891989	0.9409	0.78346	0.385727	0.472893	0.102932	0.805287	0.530791	0.978351	0.27037	0.616375	0.193619	0.0665396	0.393837	0.311829	0.961282	0.925719	0.0840208	0.309951	0.0899644
				0.528002	0.276068	0.426058	0.312683	0.589201	0.642902	0.486494	0.707136	0.322925	0.595572	0.174197	0.850058	0.755139	0.407552	0.202336	0.866375	0.560256	0.999413	0.565649	0.465619	0.903189	0.358903	0.541983	0.661833	0.802372	0.52941	0.572817	0.868345	0.902566	0.320236	0.223258	0.693893	0.723149	0.29048	0.432148	0.56619	0.648273	0.546013	0.614138	0.310227	0.62383	0.944267	0.86544	0.522579	0.762575	0.361059
	rs4791774	8930220:8930232	G<A	0.395241	0.0867463	0.402473	0.716196	0.111104	0.311467	0.116005	0.204547	0.360327	0.0905027	0.235142	0.629237	0.724117	0.594864	0.159649	0.112198	0.64764	0.454965	0.302304	0.26862	0.524339	0.7725	0.969533	0.696181	0.0829279	0.609193	0.0225996	0.42599	0.657093	0.936772	0.691638	0.403092	0.454422	0.0968762	0.146227	0.333553	0.506206	0.310299	0.259415	0.695706	0.130123	0.376456	0.279956	0.65611	0.441123	0.20116
				0.502752	0.00529487	0.426403	0.137229	0.0316106	0.584845	0.338981	0.151872	0.432555	0.306411	0.317494	0.110967	0.883975	0.201743	0.699336	0.364489	0.144769	0.170059	0.309498	0.744757	0.0236285	0.309256	0.733058	0.329691	0.00334502	0.692612	0.414453	0.151848	0.14895	0.643017	0.756503	0.662318	0.617958	0.122534	0.146866	0.372899	0.170076	0.440957	0.61549	0.968361	0.674976	0.0746507	0.117453	0.543297	0.732308	0.151488
				0.383482	0.418409	0.385969	0.75339	0.441703	0.768572	0.807644	0.828119	0.354006	0.642215	0.188546	0.56938	0.905599	0.51578	0.817881	0.259101	0.659254	0.287004	0.467156	0.978754	0.524883	0.411122	0.739199	0.551141	0.151027	0.635977	0.151608	0.671115	0.34121	0.741191	0.753152	0.934188	0.188216	0.420394	0.186281	0.325469	0.340576	0.686844	0.272618	0.833709	0.620681	0.307952	0.404795	0.564664	0.322664	0.173052
	rs11273201	8930225	A<AACCAAAACCAC	0.943675	0.00399195	0.981678	0.0709987	0.437463	0.4183	0.407781	0.0690105	0.67419	0.379362	0.549415	0.667119	0.371478	0.381284	0.455767	0.607926	0.00939386	0.155702	0.542135	0.455959	0.0965826	0.917337	0.843557	0.257703	0.423803	0.572668	0.179313	0.246026	0.398497	0.322071	0.537961	0.48975	0.142094	0.333934	0.03912	0.123713	0.136107	0.483961	0.611832	0.803338	0.118404	0.134518	0.169928	0.71621	0.659826	0.831979
				0.614785	0.0529519	0.988114	0.370596	0.124442	0.575328	0.817272	0.102878	0.484439	0.069473	0.314551	0.425812	0.742178	0.524431	0.790786	0.896579	0.146524	0.0585778	0.692765	0.31488	0.0119811	0.376203	0.681774	0.121439	0.188643	0.965611	0.710732	0.203565	0.346314	0.192225	0.279463	0.573769	0.471687	0.212018	0.0177909	0.197041	0.222544	0.39991	0.522889	0.611471	0.19313	0.0692044	0.226683	0.528891	0.839504	0.709813
				0.933078	0.14636	0.657824	0.325071	0.631048	0.618918	0.849308	0.342908	0.156614	0.118171	0.698303	0.815973	0.84062	0.810061	0.687111	0.603088	0.245278	0.00852979	0.174466	0.531443	0.031896	0.60656	0.793405	0.397068	0.845228	0.99645	0.382791	0.710168	0.574912	0.769409	0.664272	0.414633	0.435714	0.134353	0.598181	0.00341201	0.706879	0.147777	0.879277	0.417147	0.0259155	0.250864	0.457059	0.313948	0.474951	0.830386
	rs2872615	8929845	C<T	0.943226	0.247712	0.808247	0.294688	0.854899	0.84276	0.673797	0.428348	0.291652	0.603268	0.948609	0.566669	0.708152	0.561876	0.529022	0.204837	0.215683	0.343738	0.561199	0.399041	0.680668	0.720933	0.646853	0.987892	0.310287	0.633899	0.673587	0.764132	0.558285	0.851881	0.731176	0.399578	0.606108	0.0968252	0.0298308	0.232574	0.0373866	0.524227	0.374493	0.125763	0.104656	0.659646	0.604358	0.827301	0.225929	0.643218
				0.441671	0.229328	0.894124	0.0915841	0.63346	0.789735	0.926318	0.66537	0.329461	0.237309	0.294904	0.502925	0.444106	0.826664	0.962862	0.0565872	0.0971598	0.322847	0.563283	0.0663205	0.179187	0.95374	0.644911	0.262813	0.171386	0.390182	0.448872	0.653881	0.893323	0.967063	0.790764	0.583695	0.275725	0.126026	0.0715472	0.530074	0.154977	0.851645	0.355114	0.167277	0.159519	0.890159	0.618427	0.613719	0.733519	0.882359
				0.755192	0.412186	0.595112	0.951257	0.978208	0.633339	0.877486	0.432025	0.756838	0.425224	0.373546	0.797371	0.275413	0.507244	0.86008	0.138188	0.335253	0.486034	0.759362	0.478257	0.315992	0.447044	0.668983	0.338835	0.671196	0.432298	0.42974	0.952398	0.50512	0.736955	0.95841	0.0879365	0.17775	0.148195	0.265223	0.551461	0.713551	0.582583	0.420878	0.269698	0.501865	0.826522	0.526589	0.303115	0.187547	0.635204
	rs1880646	8929845	G<A	0.644894	0.268004	0.866277	0.681111	0.653584	0.743533	0.824026	0.357035	0.64646	0.546525	0.180692	0.892937	0.811918	0.794354	0.377101	0.156572	0.0585494	0.609947	0.497179	0.101624	0.422316	0.603014	0.32779	0.969102	0.959438	0.812858	0.0734197	0.80526	0.929838	0.772636	0.145486	0.221061	0.744798	0.689441	0.041687	0.109279	0.596863	0.565834	0.694902	0.100565	0.244934	0.768627	0.265052	0.0758386	0.0738509	0.302781
				0.832554	0.420242	0.415585	0.211457	0.568552	0.624953	0.731888	0.18462	0.49229	0.148806	0.120532	0.89522	0.776612	0.730343	0.516442	0.0114473	0.128137	0.221444	0.144235	0.0503902	0.109478	0.843473	0.11225	0.886546	0.819309	0.2551	0.619587	0.559193	0.582921	0.611688	0.226529	0.430057	0.151146	0.0772738	0.00942882	0.229267	0.664092	0.462273	0.359799	0.22211	0.209746	0.905118	0.284914	0.45112	0.829223	0.104676
				0.716424	0.70451	0.874715	0.992952	0.366184	0.361266	0.421489	0.962718	0.942238	0.379418	0.297488	0.73191	0.813253	0.347345	0.397832	0.561324	0.193444	0.247463	0.581239	0.181565	0.54398	0.503421	0.218869	0.856084	0.732037	0.86339	0.120537	0.786912	0.564101	0.631308	0.323664	0.164997	0.0841332	0.296896	0.796679	0.0570495	0.691453	0.427416	0.608697	0.114117	0.512918	0.628072	0.719641	0.0459767	0.103791	0.510834
	rs12944377	8947708	C<T	0.913061	0.0142274	0.810411	0.169663	0.144441	0.235513	0.330464	0.0310617	0.674802	0.0946265	0.422527	0.221645	0.551866	0.824917	0.217193	0.0326249	0.169437	0.851051	0.548784	0.182872	0.429099	0.405763	0.11268	0.293505	0.335697	0.729599	0.0769957	0.594949	0.798999	0.714017	0.510625	0.068744	0.127272	0.311501	0.00646433	0.966918	0.950205	0.632482	0.349066	0.585888	0.0183249	0.674094	0.708299	0.148497	0.334798	0.0175894
				0.628562	0.00645036	0.204324	0.0763712	0.172427	0.455436	0.647652	0.0160505	0.260323	0.171994	0.693964	0.813052	0.690718	0.569367	0.390479	0.67364	0.117819	0.070414	0.295278	0.513081	0.0317923	0.532831	0.783903	0.178047	0.733485	0.946972	0.911435	0.736922	0.43161	0.029334	0.498812	0.258889	0.601941	0.105896	0.069644	0.116672	0.944935	0.607713	0.227189	0.901596	0.271782	0.111846	0.346039	0.444249	0.947205	0.389041
				0.343024	0.0173791	0.34143	0.0444525	0.196851	0.359247	0.977029	0.108894	0.124184	0.0820265	0.154497	0.922251	0.630069	0.479822	0.913908	0.201363	0.0615323	0.0416963	0.659591	0.270953	0.331969	0.0936842	0.364952	0.664824	0.127778	0.986071	0.198582	0.818157	0.344371	0.341716	0.424332	0.479413	0.195088	0.168016	0.0232915	0.0897779	0.771008	0.670313	0.36254	0.729222	0.0316797	0.915579	0.284685	0.0439576	0.706195	0.104275
17q21.32	rs4968247	44988703	C<T	0.196425	0.360793	0.833934	0.194425	0.0140407	0.55073	0.0579227	0.0240198	0.87478	0.093787	0.352826	0.915029	0.35339	0.160895	0.172658	0.320927	0.000775875	0.092528	0.048799	0.0973541	0.139443	0.306218	0.754314	0.751575	0.947194	0.327443	0.621193	0.381828	0.0955907	0.249494	0.707213	0.526088	0.0370629	0.289133	0.0128703	0.0327186	0.403236	0.0791748	0.284869	0.0725415	0.692132	0.214115	0.888469	0.465238	0.768587	0.826456
				0.948766	0.880645	0.743594	0.598734	0.134794	0.570334	0.669709	0.928162	0.430226	0.588202	0.257418	0.29306	0.905973	0.763903	0.764891	0.918313	0.765298	0.970593	0.105784	0.101572	0.451964	0.0738146	0.752679	0.226337	0.817076	0.681628	0.471108	0.286788	0.382744	0.682785	0.828862	0.503375	0.216936	0.698132	0.887462	0.75747	0.841618	0.050005	0.20719	0.102333	0.720347	0.95144	0.397408	0.219758	0.881547	0.799336
				0.0461131	0.535534	0.476554	0.593808	0.217931	0.165583	0.607007	0.0332195	0.362161	0.651042	0.311742	0.412359	0.952518	0.401778	0.602844	0.761341	0.0156992	0.0356855	0.265016	0.0590728	0.530849	0.55391	0.207269	0.0487014	0.175145	0.265095	0.746333	0.471385	0.125205	0.40823	0.56478	0.730619	0.0243415	0.337632	0.00612271	0.000747055	0.877123	0.794672	0.16512	0.0163952	0.452295	0.669459	0.674335	0.350605	0.249566	0.24576
17q22	rs227731	54773238	G<T	5.85302e-12	2.12824e-12	3.37479e-07	4.42467e-05	8.71043e-12	0.000878885	2.7275e-05	2.90347e-05	0.0139558	1.17373e-10	9.85449e-07	0.00621729	0.00769314	0.0135611	1.33646e-05	2.14513e-05	1.82848e-05	0.304169	0.143912	0.00186999	1.18413e-11	1.14244e-07	0.0031466	0.0345295	0.222192	0.00183509	0.00751264	0.00092816	0.339692	0.0156159	8.58051e-05	0.0012932	0.000253353	7.85798e-06	0.0252518	0.370277	0.357636	0.0398862	0.430226	9.34677e-06	0.381508	1.52715e-07	2.39561e-10	7.99289e-09	5.28731e-05	8.9046e-05
				2.84307e-05	3.41173e-08	0.004366	0.0968022	3.24773e-14	0.389866	8.95524e-05	0.0382779	0.00966095	7.04749e-14	5.73068e-05	0.160888	0.424847	0.00405748	5.93476e-05	0.226513	0.00613702	0.31821	0.120885	3.26968e-05	2.9781e-16	1.90911e-06	0.00440177	0.467136	0.338058	0.24679	0.0364977	0.000287909	0.776494	0.00108752	0.000103139	0.378874	0.0227646	0.00104778	0.350571	0.202342	0.182745	0.19805	0.389278	4.80204e-08	0.429023	1.07845e-07	1.12182e-13	6.05059e-08	0.00129133	0.00171956
				4.27076e-08	2.47646e-12	0.000111623	0.00855145	8.99341e-17	0.000539558	0.000169508	0.000442815	0.0309892	6.55979e-15	3.87797e-09	0.0245412	3.99672e-06	0.00545407	1.15267e-05	0.000435902	0.000257425	0.910955	0.0078339	1.9891e-05	1.96345e-16	3.50261e-09	9.894e-05	0.000162138	0.183858	3.85528e-05	0.000388725	0.00331722	0.985089	0.00109892	0.00091937	0.0151261	0.00018599	0.000980484	0.0394873	0.430086	0.621105	0.0747651	0.0539773	9.7521e-08	0.573048	2.66976e-08	7.60816e-14	7.71403e-09	1.54201e-06	5.34869e-06
17q23.2	rs1588366	61076428	G<A	0.12522	0.481836	0.288595	0.0635357	0.13835	0.617984	0.433524	0.45791	0.137201	0.068402	0.95152	0.0811614	0.158396	0.801903	0.911584	0.443823	0.477385	0.0737787	0.375778	0.0735494	0.953926	0.852491	0.793	0.134052	0.159101	0.101772	0.0193245	0.520519	0.903962	0.531548	0.810359	0.0907151	0.521096	0.866639	0.904792	0.973496	0.440388	0.138286	0.396067	0.369125	0.130605	0.670362	0.911816	0.214706	0.22477	0.788272
				0.0958824	0.081435	0.566235	0.0810352	0.0839248	0.249266	0.816164	0.841351	0.23064	0.135596	0.392223	0.0920089	0.22455	0.989683	0.855873	0.97376	0.674284	0.0567594	0.130014	0.175946	0.706463	0.382669	0.179791	0.494622	0.12187	0.228611	0.0293773	0.354224	0.768674	0.847493	0.288525	0.924826	0.396153	0.45938	0.904483	0.266172	0.262196	0.0237335	0.418989	0.564005	0.154818	0.72273	0.737857	0.0617009	0.227968	0.320245
				0.436111	0.131534	0.785104	0.264951	0.784499	0.384235	0.396033	0.381167	0.143484	0.819391	0.702114	0.338785	0.511468	0.498308	0.631761	0.360939	0.541592	0.0413038	0.223494	0.692048	0.977516	0.746386	0.531832	0.10648	0.674082	0.242723	0.180951	0.501182	0.433194	0.595727	0.741511	0.45321	0.364246	0.802589	0.662542	0.604214	0.212983	0.116115	0.445853	0.759005	0.909113	0.471696	0.833411	0.762022	0.290091	0.696633
20q12	rs13041247	39269074	C<T	0.433956	0.355713	0.175114	0.0568579	0.318091	0.706795	0.350015	0.0224689	0.0594729	0.652353	0.0224256	0.501403	0.356068	0.441902	0.50575	0.00920563	0.542947	0.0297274	0.0682571	0.156705	0.93512	0.0630619	0.48928	0.2061	0.978605	0.476459	0.570959	0.221819	0.210044	0.460385	0.412034	0.163894	0.887844	0.713726	0.0797808	0.00567322	0.486238	0.607819	0.143187	0.164597	0.402114	0.319788	0.285512	0.19646	0.0830954	0.286105
				0.607372	0.834386	0.879266	0.0303599	0.068741	0.571512	0.678925	0.00772532	0.125202	0.23222	0.0527417	0.634315	0.907564	0.613813	0.71957	0.0114777	0.86899	0.121673	0.226762	0.0720729	0.870962	0.0624586	0.570979	0.471994	0.097551	0.841115	0.670344	0.241234	0.312585	0.925838	0.319087	0.385045	0.919426	0.478452	0.713716	0.0219216	0.928221	0.302353	0.113337	0.101157	0.200656	0.780055	0.708202	0.0638436	0.100118	0.802837
				0.223952	0.252959	0.602249	0.104094	0.189432	0.496143	0.920177	0.107481	0.0221171	0.493476	0.147283	0.93318	0.415151	0.54411	0.602337	0.0423174	0.472516	0.0120518	0.273539	0.146643	0.948869	0.33938	0.595708	0.547515	0.286374	0.788597	0.452917	0.668599	0.215652	0.943661	0.8368	0.367437	0.89052	0.118295	0.207653	0.0255508	0.0756325	0.352728	0.146957	0.206668	0.193512	0.577838	0.750025	0.28141	0.275579	0.584097
	rs6129653	39275603	T<C	0.168999	0.369126	0.281664	0.2988	0.105092	0.520728	0.27431	0.477264	0.419127	0.059318	0.0935072	0.920155	0.998611	0.839797	0.347807	0.836559	0.12514	0.557892	0.481319	0.00205572	0.224442	0.0218259	0.228706	0.585372	0.725754	0.765276	0.903616	0.410976	0.311693	0.693623	0.448724	0.637611	0.182064	0.0186395	0.248416	0.455662	0.503623	0.385855	0.902226	0.0266095	0.0332746	0.228373	0.356145	0.0457238	0.101933	0.70107
				0.656479	0.898002	0.436025	0.600277	0.0470145	0.257173	0.98587	0.601998	0.158299	0.299352	0.00164297	0.703397	0.658681	0.756014	0.981745	0.81483	0.63092	0.0518807	0.690155	0.0027327	0.752055	0.00441167	0.00493217	0.811462	0.218688	0.640219	0.744387	0.170096	0.676328	0.997126	0.822901	0.958588	0.535547	0.633678	0.508959	0.00318627	0.507484	0.226493	0.366782	0.0654349	0.00819377	0.84015	0.839244	0.0270715	0.562419	0.678896
				0.0282224	0.65923	0.589688	0.0927551	0.0269799	0.52508	0.642216	0.186723	0.0239367	0.106491	0.186802	0.718524	0.526646	0.351092	0.702161	0.450261	0.0691731	0.00731507	0.285421	0.000743058	0.284453	0.0276383	0.0515421	0.39212	0.558693	0.351075	0.66623	0.0878674	0.981619	0.977687	0.131713	0.91353	0.538174	0.16201	0.288107	0.0253849	0.171241	0.135805	0.238286	0.0210962	0.00488818	0.376154	0.8044	0.0562734	0.544872	0.4844
	rs6072081	39261054	A<G	0.117717	0.656915	0.0156188	0.0821861	0.653187	0.479637	0.0194014	0.021765	0.271036	0.290176	0.214136	0.257254	0.284637	0.175743	0.0181826	0.0776044	0.347133	0.0962923	0.659801	0.20432	0.211823	0.561559	0.618117	0.162967	0.265869	0.203893	0.0359554	0.172706	0.385015	0.159605	0.62882	0.407808	0.607803	0.961486	0.55825	0.226654	0.813994	0.443466	0.900342	0.108997	0.634028	0.267448	0.463654	0.634661	0.512707	0.578525
				0.428447	0.848115	0.445227	0.0380272	0.0137292	0.676315	0.661675	0.512682	0.152645	0.0211134	0.169087	0.147868	0.801282	0.319929	0.489245	0.308509	0.289991	0.00816998	0.431876	0.0106261	0.493	0.235053	0.374792	0.353485	0.0370435	0.0627969	0.591096	0.746238	0.0995546	0.0469606	0.224758	0.674717	0.34479	0.404581	0.415413	0.0589346	0.699728	0.754134	0.381523	0.0486211	0.164012	0.603488	0.16236	0.303957	0.44444	0.933602
				0.168123	0.249365	0.105537	0.0135921	0.154676	0.766249	0.456374	0.405991	0.0096409	0.185148	0.122465	0.549691	0.164322	0.362619	0.115014	0.253355	0.19374	0.00697011	0.0928631	0.230256	0.669437	0.160483	0.659862	0.0948308	0.386574	0.053998	0.495047	0.374646	0.891124	0.0936287	0.703085	0.726291	0.196554	0.396039	0.644419	0.106442	0.375115	0.69185	0.0524719	0.0810819	0.257573	0.470182	0.707567	0.232722	0.745141	0.602463
[truncated: 17 more columns]
